# Supplementary material for: The persistent benefits of decreasing default pill counts for postoperative narcotic prescriptions
Source: PLoS One. 2024 Jun 4;19(6):e0304100. doi: 10.1371/journal.pone.0304100 (PMC11149874; doi:10.1371/journal.pone.0304100)
Supplement: S1 File — The raw data file that contains year of surgery, demographic information, length of stay and opioid prescription data. (XLSX) [file pone.0304100.s004.xlsx]

## Sheet: MERGED
Surgery Year	Age	Sex	Discharge Disposition	Meds Written at Discharge	PAT_HA_BASE_CLASS	LOS	los_days	Dispo	MME_DC	refill_days	MME_Total_refill
2017	50	Male	Home or Self Care	OXYCODONE-ACETAMINOPHEN 5 MG-325 MG TABLET	Outpatient	0 days 05:22:00	0.223611	Home/Hospice	150
2017	57	Female	Home or Self Care	ACETAMINOPHEN 300 MG-CODEINE 30 MG TABLET	Outpatient	0 days 07:56:00	0.330556	Home/Hospice	135
2017	41	Male	Home or Self Care	OXYCODONE-ACETAMINOPHEN 5 MG-325 MG TABLET	Outpatient	0 days 11:20:00	0.472222	Home/Hospice	150
2017	69	Female	Skilled Nursing Facility	TRAMADOL 50 MG TABLET	Inpatient	223 days 10:25:00	223.434	Other Healthcare	150
2017	32	Female	Home or Self Care	OXYCODONE IMMEDIATE RELEASE 5 MG TABLET	Inpatient	6 days 18:17:00	6.76181	Home/Hospice	225
2017	35	Female	Home or Self Care	OXYCODONE-ACETAMINOPHEN 5 MG-325 MG TABLET	Inpatient	4 days 04:51:00	4.20208	Home/Hospice	150
2017	34	Female	Home or Self Care	OXYCODONE-ACETAMINOPHEN 5 MG-325 MG TABLET	Inpatient	3 days 19:00:00	3.79167	Home/Hospice	225
2017	38	Female	Home or Self Care	OXYCODONE-ACETAMINOPHEN 5 MG-325 MG TABLET	Inpatient	4 days 10:49:00	4.45069	Home/Hospice	225
2017	52	Female	Home or Self Care	OXYCODONE IMMEDIATE RELEASE 5 MG TABLET	Inpatient	3 days 06:56:00	3.28889	Home/Hospice	300
2017	66	Female	Home or Self Care	HYDROCODONE 5 MG-ACETAMINOPHEN 325 MG TABLET	Outpatient	0 days 05:28:00	0.227778	Home/Hospice	40
2017	43	Female	Home or Self Care	OXYCODONE-ACETAMINOPHEN 5 MG-325 MG TABLET	Inpatient	4 days 09:08:00	4.38056	Home/Hospice	150
2017	48	Female	Home or Self Care	OXYCODONE IMMEDIATE RELEASE 5 MG TABLET	Outpatient	1 days 05:24:00	1.225	Home/Hospice	450	7.42361	2250
2017	48	Female	Home or Self Care	OXYCODONE IMMEDIATE RELEASE 5 MG TABLET	Outpatient	1 days 05:24:00	1.225	Home/Hospice	450	7.42361	2250
2017	62	Female	Home or Self Care	OXYCODONE IMMEDIATE RELEASE 5 MG TABLET	Inpatient	3 days 09:04:00	3.37778	Home/Hospice	225
2017	78	Female	Home-Health Care Svc	OXYCODONE-ACETAMINOPHEN 5 MG-325 MG TABLET	Inpatient	3 days 05:55:00	3.24653	Home/Hospice	180	8.49306	180
2017	42	Male	Home or Self Care	OXYCODONE-ACETAMINOPHEN 5 MG-325 MG TABLET	Inpatient	2 days 08:25:00	2.35069	Home/Hospice	225
2017	70	Female	Home-Health Care Svc	OXYCODONE IMMEDIATE RELEASE 5 MG TABLET	Inpatient	3 days 05:33:00	3.23125	Home/Hospice	225
2017	77	Male	Home or Self Care	OXYCODONE IMMEDIATE RELEASE 5 MG TABLET	Inpatient	3 days 06:37:00	3.27569	Home/Hospice	300
2017	75	Female	Home or Self Care	TRAMADOL 50 MG TABLET	Inpatient	3 days 05:55:00	3.24653	Home/Hospice	200
2017	71	Female	Skilled Nursing Facility	HYDROMORPHONE 2 MG TABLET	Inpatient	3 days 03:49:00	3.15903	Other Healthcare	240
2017	82	Female	Skilled Nursing Facility	OXYCODONE IMMEDIATE RELEASE 5 MG TABLET	Inpatient	3 days 02:41:00	3.11181	Other Healthcare	1350
2017	81	Female	Skilled Nursing Facility	TRAMADOL 50 MG TABLET	Inpatient	2 days 23:38:00	2.98472	Other Healthcare	150
2017	49	Male	Home or Self Care	OXYCODONE IMMEDIATE RELEASE 30 MG TABLET	Inpatient	2 days 21:24:00	2.89167	Home/Hospice	1350
2017	53	Male	Home or Self Care	OXYCODONE-ACETAMINOPHEN 5 MG-325 MG TABLET	Outpatient	0 days 05:31:00	0.229861	Home/Hospice	150
2017	31	Female	Home or Self Care	OXYCODONE IMMEDIATE RELEASE 10 MG TABLET	Inpatient	4 days 02:26:00	4.10139	Home/Hospice	450
2017	31	Female	Home or Self Care	OXYCODONE IMMEDIATE RELEASE 10 MG TABLET	Inpatient	4 days 02:26:00	4.10139	Home/Hospice	450
2017	65	Male	Home or Self Care	OXYCODONE IMMEDIATE RELEASE 5 MG TABLET	Inpatient	3 days 05:18:00	3.22083	Home/Hospice	225
2017	18	Female	Home or Self Care	ACETAMINOPHEN 300 MG-CODEINE 30 MG TABLET	Outpatient	0 days 03:56:00	0.163889	Home/Hospice	45
2017	82	Female	Skilled Nursing Facility	TRAMADOL 50 MG TABLET	Inpatient	3 days 02:01:00	3.08403	Other Healthcare	525
2017	48	Female	Home or Self Care	HYDROMORPHONE 2 MG TABLET	Outpatient	1 days 07:19:00	1.30486	Home/Hospice	320
2017	36	Female	Home or Self Care	OXYCODONE 5 MG CAPSULE	Inpatient	5 days 06:12:00	5.25833	Home/Hospice	225
2017	67	Female	Home or Self Care	OXYCODONE-ACETAMINOPHEN 5 MG-325 MG TABLET	Inpatient	4 days 07:57:00	4.33125	Home/Hospice	112.5
2017	75	Female	Skilled Nursing Facility	OXYCODONE IMMEDIATE RELEASE 5 MG TABLET	Inpatient	3 days 05:10:00	3.21528	Other Healthcare	225
2017	64	Male	Home or Self Care	OXYCODONE IMMEDIATE RELEASE 5 MG TABLET	Inpatient	1 days 06:47:00	1.28264	Home/Hospice	225
2017	42	Male	Home or Self Care	TRAMADOL 50 MG TABLET	Outpatient	1 days 10:10:00	1.42361	Home/Hospice	120
2017	49	Female	Home-Health Care Svc	HYDROMORPHONE 4 MG TABLET	Inpatient	3 days 08:05:00	3.33681	Home/Hospice	1090	27.3993	940
2017	57	Male	Home or Self Care	HYDROCODONE 5 MG-ACETAMINOPHEN 325 MG TABLET	Outpatient	0 days 06:30:00	0.270833	Home/Hospice	100
2017	69	Female	Skilled Nursing Facility	OXYCODONE IMMEDIATE RELEASE 5 MG TABLET	Inpatient	2 days 23:24:00	2.975	Other Healthcare	375
2017	32	Male	Home or Self Care	HYDROCODONE 5 MG-ACETAMINOPHEN 325 MG TABLET	Outpatient	0 days 04:52:00	0.202778	Home/Hospice	100
2017	44	Female	Skilled Nursing Facility	HYDROMORPHONE 4 MG TABLET	Inpatient	3 days 09:18:00	3.3875	Other Healthcare	720
2017	51	Male	Skilled Nursing Facility	OXYCODONE IMMEDIATE RELEASE 5 MG TABLET	Inpatient	2 days 23:28:00	2.97778	Other Healthcare	1350
2017	70	Male	Home or Self Care	OXYCODONE IMMEDIATE RELEASE 5 MG TABLET	Inpatient	3 days 04:09:00	3.17292	Home/Hospice	300
2017	63	Male	Home or Self Care	OXYCODONE IMMEDIATE RELEASE 10 MG TABLET	Inpatient	2 days 18:09:00	2.75625	Home/Hospice	450	0	450
2017	64	Female	Home or Self Care	OXYCODONE IMMEDIATE RELEASE 10 MG TABLET	Inpatient	3 days 06:31:00	3.27153	Home/Hospice	450
2017	75	Female	Skilled Nursing Facility	OXYCODONE IMMEDIATE RELEASE 5 MG TABLET	Inpatient	3 days 01:41:00	3.07014	Other Healthcare	1350
2017	73	Male	Home or Self Care	OXYCODONE IMMEDIATE RELEASE 5 MG TABLET	Outpatient	1 days 02:48:00	1.11667	Home/Hospice	225
2017	59	Male	Home-Health Care Svc	HYDROMORPHONE 2 MG TABLET	Inpatient	3 days 05:12:00	3.21667	Home/Hospice	320
2017	69	Female	Home-Health Care Svc	HYDROMORPHONE 2 MG TABLET	Inpatient	3 days 01:27:00	3.06042	Home/Hospice	320
2017	71	Male	Home-Health Care Svc	OXYCODONE IMMEDIATE RELEASE 5 MG TABLET	Inpatient	3 days 03:58:00	3.16528	Home/Hospice	225	67.5625	225
2017	57	Female	Home or Self Care	ACETAMINOPHEN 300 MG-CODEINE 30 MG TABLET	Inpatient	2 days 04:40:00	2.19444	Home/Hospice	135
2017	57	Female	Home-Health Care Svc	OXYCODONE IMMEDIATE RELEASE 5 MG TABLET	Inpatient	5 days 09:49:00	5.40903	Home/Hospice	750
2017	90	Male	Home or Self Care	TRAMADOL 50 MG TABLET	Inpatient	2 days 05:58:00	2.24861	Home/Hospice	150
2017	67	Female	Home or Self Care	OXYCODONE IMMEDIATE RELEASE 5 MG TABLET	Inpatient	3 days 08:37:00	3.35903	Home/Hospice	375
2017	89	Male	Skilled Nursing Facility	TRAMADOL 50 MG TABLET	Inpatient	2 days 23:27:00	2.97708	Other Healthcare	1650
2017	60	Male	Skilled Nursing Facility	OXYCODONE IMMEDIATE RELEASE 10 MG TABLET	Inpatient	3 days 01:38:00	3.06806	Other Healthcare	1470
2017	71	Male	Home or Self Care	OXYCODONE IMMEDIATE RELEASE 5 MG TABLET	Outpatient	0 days 23:26:00	0.976389	Home/Hospice	225
2017	63	Male	Home or Self Care	OXYCODONE-ACETAMINOPHEN 5 MG-325 MG TABLET	Outpatient	0 days 06:26:00	0.268056	Home/Hospice	150
2017	54	Male	Home or Self Care	OXYCODONE-ACETAMINOPHEN 5 MG-325 MG TABLET	Outpatient	1 days 08:14:00	1.34306	Home/Hospice	150
2017	85	Female	Home or Self Care	ACETAMINOPHEN 300 MG-CODEINE 15 MG TABLET	Outpatient	0 days 05:01:00	0.209028	Home/Hospice	45
2017	46	Female	Home or Self Care	ACETAMINOPHEN 300 MG-CODEINE 30 MG TABLET	Outpatient	0 days 04:42:00	0.195833	Home/Hospice	90
2017	36	Female	Home or Self Care	OXYCODONE 5 MG/5 ML ORAL SOLUTION	Inpatient	3 days 02:50:00	3.11806	Home/Hospice	709.5
2017	59	Male	Home or Self Care	OXYCODONE IMMEDIATE RELEASE 5 MG TABLET	Inpatient	1 days 04:52:00	1.20278	Home/Hospice	300
2017	74	Male	Home or Self Care	OXYCODONE IMMEDIATE RELEASE 5 MG TABLET	Inpatient	1 days 05:04:00	1.21111	Home/Hospice	225
2017	64	Male	Skilled Nursing Facility	OXYCODONE IMMEDIATE RELEASE 5 MG TABLET	Inpatient	3 days 00:27:00	3.01875	Other Healthcare	1350
2017	69	Male	Home or Self Care	OXYCODONE IMMEDIATE RELEASE 5 MG TABLET	Inpatient	2 days 13:33:00	2.56458	Home/Hospice	180	0	180
2017	51	Female	Home or Self Care	HYDROCODONE 5 MG-ACETAMINOPHEN 325 MG TABLET	Outpatient	0 days 05:29:00	0.228472	Home/Hospice	100
2017	86	Male	Home or Self Care	HYDROCODONE 5 MG-ACETAMINOPHEN 325 MG TABLET	Outpatient	0 days 06:40:00	0.277778	Home/Hospice	100
2017	59	Male	Home or Self Care	OXYCODONE ER 20 MG TABLET,CRUSH RESISTANT,EXTENDED RELEASE 12 HR	Inpatient	4 days 06:11:00	4.25764	Home/Hospice	1640
2017	72	Female	Home or Self Care	OXYCODONE IMMEDIATE RELEASE 5 MG TABLET	Inpatient	2 days 06:05:00	2.25347	Home/Hospice	450
2017	55	Female	Skilled Nursing Facility	HYDROMORPHONE 2 MG TABLET	Inpatient	3 days 00:14:00	3.00972	Other Healthcare	960
2017	73	Female	Home or Self Care	OXYCODONE IMMEDIATE RELEASE 5 MG TABLET	Inpatient	1 days 03:06:00	1.12917	Home/Hospice	225
2017	76	Male	Skilled Nursing Facility	OXYCODONE IMMEDIATE RELEASE 5 MG TABLET	Inpatient	3 days 02:44:00	3.11389	Other Healthcare	1350
2017	70	Female	Home or Self Care	HYDROMORPHONE 2 MG TABLET	Inpatient	4 days 18:05:00	4.75347	Home/Hospice	160	0	160
2017	82	Female	Skilled Nursing Facility	TRAMADOL 50 MG TABLET	Inpatient	3 days 03:35:00	3.14931	Other Healthcare	825
2017	18	Female	Home or Self Care	OXYCODONE-ACETAMINOPHEN 5 MG-325 MG TABLET	Inpatient	3 days 01:53:00	3.07847	Home/Hospice	150
2017	24	Female	Home or Self Care	OXYCODONE IMMEDIATE RELEASE 5 MG TABLET	Inpatient	0 days 19:23:00	0.807639	Home/Hospice	300
2017	29	Female	Home or Self Care	OXYCODONE IMMEDIATE RELEASE 5 MG TABLET	Inpatient	5 days 02:49:00	5.11736	Home/Hospice	225
2017	39	Female	Home or Self Care	OXYCODONE IMMEDIATE RELEASE 5 MG TABLET	Inpatient	4 days 23:41:00	4.98681	Home/Hospice	225
2017	93	Female	Skilled Nursing Facility	HYDROMORPHONE 2 MG TABLET	Inpatient	4 days 22:39:00	4.94375	Other Healthcare	240	38.5208	240
2017	46	Male	Home or Self Care	OXYCODONE-ACETAMINOPHEN 5 MG-325 MG TABLET	Outpatient	1 days 08:09:00	1.33958	Home/Hospice	180
2017	50	Female	Home or Self Care	HYDROCODONE 5 MG-ACETAMINOPHEN 325 MG TABLET	Outpatient	0 days 04:53:00	0.203472	Home/Hospice	40
2017	54	Male	Home or Self Care	OXYCODONE-ACETAMINOPHEN 5 MG-325 MG TABLET	Outpatient	0 days 07:02:00	0.293056	Home/Hospice	150
2017	33	Female	Home or Self Care	OXYCODONE IMMEDIATE RELEASE 5 MG TABLET	Inpatient	4 days 03:42:00	4.15417	Home/Hospice	225
2017	76	Female	Home or Self Care	OXYCODONE-ACETAMINOPHEN 5 MG-325 MG TABLET	Outpatient	0 days 07:31:00	0.313194	Home/Hospice	150
2017	46	Female	Home or Self Care	HYDROCODONE 5 MG-ACETAMINOPHEN 325 MG TABLET	Outpatient	0 days 05:54:00	0.245833	Home/Hospice	40
2017	61	Male	Home or Self Care	OXYCODONE-ACETAMINOPHEN 5 MG-325 MG TABLET	Outpatient	0 days 07:41:00	0.320139	Home/Hospice	150
2017	54	Female	Home or Self Care	HYDROCODONE 5 MG-ACETAMINOPHEN 325 MG TABLET	Outpatient	0 days 06:20:00	0.263889	Home/Hospice	60
2017	70	Male	Skilled Nursing Facility	OXYCODONE-ACETAMINOPHEN 5 MG-325 MG TABLET	Inpatient	5 days 23:47:00	5.99097	Other Healthcare	225
2017	60	Female	Home or Self Care	OXYCODONE IMMEDIATE RELEASE 5 MG TABLET	Outpatient	1 days 04:56:00	1.20556	Home/Hospice	600
2017	72	Male	Home or Self Care	OXYCODONE-ACETAMINOPHEN 5 MG-325 MG TABLET	Outpatient	0 days 03:48:00	0.158333	Home/Hospice	150
2017	33	Female	Home or Self Care	OXYCODONE IMMEDIATE RELEASE 5 MG TABLET	Inpatient	3 days 03:21:00	3.13958	Home/Hospice	180
2017	62	Male	Skilled Nursing Facility	OXYCODONE IMMEDIATE RELEASE 10 MG TABLET	Inpatient	5 days 06:19:00	5.26319	Other Healthcare	1350
2017	65	Male	Skilled Nursing Facility	OXYCODONE IMMEDIATE RELEASE 5 MG TABLET	Inpatient	3 days 05:21:00	3.22292	Other Healthcare	225
2017	62	Female	Skilled Nursing Facility	HYDROMORPHONE 4 MG TABLET	Inpatient	2 days 23:57:00	2.99792	Other Healthcare	720
2017	90	Male	Skilled Nursing Facility	TRAMADOL 50 MG TABLET	Inpatient	3 days 02:33:00	3.10625	Other Healthcare	150
2017	67	Female	Home or Self Care	HYDROMORPHONE 2 MG TABLET	Outpatient	1 days 05:30:00	1.22917	Home/Hospice	480	60.4944	300
2017	67	Male	Skilled Nursing Facility	OXYCODONE IMMEDIATE RELEASE 5 MG TABLET	Inpatient	3 days 07:38:00	3.31806	Other Healthcare	1065
2017	50	Male	Home or Self Care	OXYCODONE IMMEDIATE RELEASE 5 MG TABLET	Inpatient	1 days 11:58:00	1.49861	Home/Hospice	1125
2017	76	Male	Home or Self Care	OXYCODONE IMMEDIATE RELEASE 5 MG TABLET	Outpatient	0 days 07:14:00	0.301389	Home/Hospice	225
2017	76	Male	Home or Self Care	OXYCODONE IMMEDIATE RELEASE 5 MG TABLET	Outpatient	0 days 07:14:00	0.301389	Home/Hospice	225
2017	63	Female	Skilled Nursing Facility	TRAMADOL 50 MG TABLET	Inpatient	3 days 00:55:00	3.03819	Other Healthcare	150
2017	2	Female	Home or Self Care	ACETAMINOPHEN 120 MG-CODEINE 12 MG/5 ML ORAL SUSPENSION	Outpatient	1 days 04:41:00	1.19514	Home/Hospice	90
2017	46	Male	Home or Self Care	OXYCODONE-ACETAMINOPHEN 5 MG-325 MG TABLET	Outpatient	0 days 20:49:00	0.867361	Home/Hospice	180
2017	32	Male	Home or Self Care	OXYCODONE-ACETAMINOPHEN 5 MG-325 MG TABLET	Outpatient	0 days 07:03:00	0.29375	Home/Hospice	150
2017	104	Female	Skilled Nursing Facility	TRAMADOL 50 MG TABLET	Inpatient	5 days 15:51:00	5.66042	Other Healthcare	150	0.522222	60
2017	74	Male	Skilled Nursing Facility	HYDROCODONE 5 MG-ACETAMINOPHEN 325 MG TABLET	Inpatient	3 days 00:37:00	3.02569	Other Healthcare	150
2017	53	Female	Home or Self Care	HYDROCODONE 5 MG-ACETAMINOPHEN 325 MG TABLET	Outpatient	0 days 05:28:00	0.227778	Home/Hospice	60	2.46528	100
2017	71	Female	Home or Self Care	ACETAMINOPHEN 300 MG-CODEINE 30 MG/12.5 ML (12.5 ML) ORAL SOLUTION	Inpatient	2 days 03:42:00	2.15417	Home/Hospice	129.6
2017	61	Female	Home or Self Care	OXYCODONE-ACETAMINOPHEN 5 MG-325 MG TABLET	Outpatient	0 days 07:13:00	0.300694	Home/Hospice	90	19.3125	90
2017	70	Female	Home or Self Care	OXYCODONE IMMEDIATE RELEASE 5 MG TABLET	Outpatient	1 days 05:22:00	1.22361	Home/Hospice	225	64.5278	150
2017	43	Female	Home or Self Care	OXYCODONE-ACETAMINOPHEN 5 MG-325 MG TABLET	Outpatient	1 days 08:00:00	1.33333	Home/Hospice	225
2017	71	Male	Rehab Facility or Unit (Medical)	HYDROMORPHONE 2 MG TABLET	Inpatient	5 days 02:07:00	5.08819	Other Healthcare	720
2017	21	Female	Home or Self Care	OXYCODONE 5 MG CAPSULE	Outpatient	1 days 04:26:00	1.18472	Home/Hospice	225
2017	61	Female	Home-Health Care Svc	OXYCODONE IMMEDIATE RELEASE 5 MG TABLET	Inpatient	9 days 04:58:00	9.20694	Home/Hospice	75
2017	60	Male	Home or Self Care	HYDROMORPHONE 2 MG TABLET	Inpatient	2 days 04:05:00	2.17014	Home/Hospice	240
2017	63	Female	Home or Self Care	OXYCODONE IMMEDIATE RELEASE 5 MG TABLET	Inpatient	3 days 02:20:00	3.09722	Home/Hospice	150
2017	37	Female	Home or Self Care	OXYCODONE-ACETAMINOPHEN 5 MG-325 MG TABLET	Inpatient	4 days 03:48:00	4.15833	Home/Hospice	225
2017	36	Female	Home or Self Care	OXYCODONE IMMEDIATE RELEASE 5 MG TABLET	Inpatient	5 days 04:32:00	5.18889	Home/Hospice	90
2017	65	Male	Home or Self Care	OXYCODONE IMMEDIATE RELEASE 5 MG TABLET	Inpatient	3 days 00:55:00	3.03819	Home/Hospice	225
2017	32	Female	Home or Self Care	OXYCODONE-ACETAMINOPHEN 5 MG-325 MG TABLET	Inpatient	3 days 07:03:00	3.29375	Home/Hospice	270	0	1770
2017	74	Female	Home or Self Care	ACETAMINOPHEN 300 MG-CODEINE 30 MG TABLET	Outpatient	0 days 11:02:00	0.459722	Home/Hospice	45
2017	68	Male	Home-Health Care Svc	HYDROMORPHONE 2 MG TABLET	Inpatient	4 days 08:31:00	4.35486	Home/Hospice	240
2017	50	Male	Home or Self Care	OXYCODONE-ACETAMINOPHEN 5 MG-325 MG TABLET	Outpatient	0 days 07:21:00	0.30625	Home/Hospice	150
2017	66	Female	Home or Self Care	HYDROCODONE 5 MG-ACETAMINOPHEN 325 MG TABLET	Outpatient	1 days 01:06:00	1.04583	Home/Hospice	150
2017	52	Female	Home or Self Care	OXYCODONE-ACETAMINOPHEN 5 MG-325 MG TABLET	Outpatient	1 days 04:41:00	1.19514	Home/Hospice	225
2017	43	Female	Home or Self Care	ACETAMINOPHEN 300 MG-CODEINE 30 MG TABLET	Outpatient	0 days 12:40:00	0.527778	Home/Hospice	90
2017	64	Male	Home or Self Care	OXYCODONE IMMEDIATE RELEASE 5 MG TABLET	Inpatient	1 days 01:01:00	1.04236	Home/Hospice	225
2017	58	Male	Home or Self Care	OXYCODONE-ACETAMINOPHEN 5 MG-325 MG TABLET	Inpatient	3 days 03:07:00	3.12986	Home/Hospice	225
2017	64	Female	Home or Self Care	OXYCODONE-ACETAMINOPHEN 5 MG-325 MG TABLET	Inpatient	3 days 06:16:00	3.26111	Home/Hospice	225	44.4931	450
2017	57	Female	Home or Self Care	OXYCODONE ER 10 MG TABLET,CRUSH RESISTANT,EXTENDED RELEASE 12 HR	Inpatient	2 days 22:29:00	2.93681	Home/Hospice	1125
2017	66	Female	Home or Self Care	TRAMADOL 50 MG TABLET	Inpatient	6 days 02:24:00	6.1	Home/Hospice	150
2017	58	Female	Home or Self Care	HYDROMORPHONE 2 MG TABLET	Inpatient	2 days 03:41:00	2.15347	Home/Hospice	240
2017	33	Female	Home or Self Care	OXYCODONE 5 MG/5 ML ORAL SOLUTION	Inpatient	2 days 23:16:00	2.96944	Home/Hospice	135
2017	28	Female	Home or Self Care	OXYCODONE-ACETAMINOPHEN 5 MG-325 MG TABLET	Inpatient	2 days 17:54:00	2.74583	Home/Hospice	150
2017	44	Female	Home or Self Care	OXYCODONE-ACETAMINOPHEN 5 MG-325 MG TABLET	Inpatient	2 days 14:00:00	2.58333	Home/Hospice	150
2017	87	Female	Skilled Nursing Facility	TRAMADOL 50 MG TABLET	Inpatient	17 days 15:22:00	17.6403	Other Healthcare	300
2017	83	Male	Short Term Hospital	OXYCODONE-ACETAMINOPHEN 5 MG-325 MG TABLET	Inpatient	1 days 04:17:00	1.17847	Other Healthcare	225
2017	76	Male	Home or Self Care	OXYCODONE IMMEDIATE RELEASE 10 MG TABLET	Inpatient	3 days 04:10:00	3.17361	Home/Hospice	1350
2017	61	Male	Home-Health Care Svc	OXYCODONE IMMEDIATE RELEASE 5 MG TABLET	Inpatient	2 days 09:20:00	2.38889	Home/Hospice	300
2017	31	Female	Home or Self Care	OXYCODONE-ACETAMINOPHEN 5 MG-325 MG TABLET	Inpatient	2 days 05:00:00	2.20833	Home/Hospice	225
2017	50	Female	Home or Self Care	OXYCODONE-ACETAMINOPHEN 5 MG-325 MG TABLET	Inpatient	2 days 05:11:00	2.21597	Home/Hospice	225
2017	76	Male	Rehab Facility or Unit (Medical)	HYDROMORPHONE 4 MG TABLET	Inpatient	3 days 05:12:00	3.21667	Other Healthcare	720
2017	71	Female	Skilled Nursing Facility	TRAMADOL 50 MG TABLET	Inpatient	2 days 23:58:00	2.99861	Other Healthcare	525
2017	81	Female	Home or Self Care	TRAMADOL 50 MG TABLET	Inpatient	3 days 05:06:00	3.2125	Home/Hospice	200
2017	78	Male	Rehab Facility or Unit (Medical)	ACETAMINOPHEN 300 MG-CODEINE 30 MG TABLET	Inpatient	13 days 21:51:00	13.9104	Other Healthcare	270
2017	58	Female	Home or Self Care	OXYCODONE-ACETAMINOPHEN 5 MG-325 MG TABLET	Outpatient	0 days 07:55:00	0.329861	Home/Hospice	150
2017	70	Female	Home-Health Care Svc	OXYCODONE IMMEDIATE RELEASE 5 MG TABLET	Inpatient	2 days 20:43:00	2.86319	Home/Hospice	225
2017	22	Male	Home or Self Care	OXYCODONE-ACETAMINOPHEN 5 MG-325 MG TABLET	Outpatient	1 days 07:56:00	1.33056	Home/Hospice	150
2017	81	Female	Home or Self Care	OXYCODONE IMMEDIATE RELEASE 5 MG TABLET	Inpatient	3 days 02:32:00	3.10556	Home/Hospice	300
2017	66	Male	Home or Self Care	OXYCODONE IMMEDIATE RELEASE 5 MG TABLET	Inpatient	4 days 02:59:00	4.12431	Home/Hospice	450
2017	62	Male	Home or Self Care	OXYCODONE-ACETAMINOPHEN 5 MG-325 MG TABLET	Outpatient	1 days 06:47:00	1.28264	Home/Hospice	150
2017	49	Male	Home or Self Care	OXYCODONE-ACETAMINOPHEN 5 MG-325 MG TABLET	Inpatient	1 days 23:05:00	1.96181	Home/Hospice	225
2017	59	Female	Skilled Nursing Facility	OXYCODONE IMMEDIATE RELEASE 10 MG TABLET	Inpatient	3 days 00:39:00	3.02708	Other Healthcare	675
2017	38	Male	Home or Self Care	HYDROMORPHONE 2 MG TABLET	Inpatient	2 days 01:06:00	2.04583	Home/Hospice	192	61.559	330
2017	77	Male	Home or Self Care	TRAMADOL 50 MG TABLET	Inpatient	3 days 05:41:00	3.23681	Home/Hospice	150
2017	52	Female	Home-Health Care Svc	OXYCODONE IMMEDIATE RELEASE 5 MG TABLET	Inpatient	4 days 05:44:00	4.23889	Home/Hospice	375
2017	80	Male	Skilled Nursing Facility	OXYCODONE IMMEDIATE RELEASE 5 MG TABLET	Inpatient	2 days 22:38:00	2.94306	Other Healthcare	225
2017	76	Female	Home or Self Care	HYDROMORPHONE 2 MG TABLET	Inpatient	3 days 05:52:00	3.24444	Home/Hospice	240
2017	31	Female	Home or Self Care	OXYCODONE IMMEDIATE RELEASE 5 MG TABLET	Inpatient	6 days 23:49:00	6.99236	Home/Hospice	225
2017	73	Female	Home or Self Care	MORPHINE 15 MG IMMEDIATE RELEASE TABLET	Inpatient	3 days 06:00:00	3.25	Home/Hospice	375	25.4014	2700
2017	29	Female	Home or Self Care	OXYCODONE-ACETAMINOPHEN 5 MG-325 MG TABLET	Outpatient	0 days 23:46:00	0.990278	Home/Hospice	150
2017	83	Female	Home or Self Care	OXYCODONE IMMEDIATE RELEASE 5 MG TABLET	Outpatient	0 days 08:07:00	0.338194	Home/Hospice	150
2017	53	Female	Home or Self Care	HYDROCODONE 5 MG-ACETAMINOPHEN 325 MG TABLET	Outpatient	0 days 10:17:00	0.428472	Home/Hospice	60
2017	36	Male	Home or Self Care	OXYCODONE IMMEDIATE RELEASE 5 MG TABLET	Outpatient	0 days 06:25:00	0.267361	Home/Hospice	675
2017	88	Female	Skilled Nursing Facility	TRAMADOL 50 MG TABLET	Inpatient	3 days 05:43:00	3.23819	Other Healthcare	525
2017	27	Female	Home or Self Care	OXYCODONE-ACETAMINOPHEN 5 MG-325 MG TABLET	Outpatient	1 days 04:02:00	1.16806	Home/Hospice	112.5
2017	37	Female	Home or Self Care	OXYCODONE-ACETAMINOPHEN 5 MG-325 MG TABLET	Inpatient	2 days 05:22:00	2.22361	Home/Hospice	225
2017	83	Female	Skilled Nursing Facility	OXYCODONE-ACETAMINOPHEN 5 MG-325 MG TABLET	Inpatient	6 days 05:45:00	6.23958	Other Healthcare	225
2017	71	Male	Home or Self Care	OXYCODONE-ACETAMINOPHEN 5 MG-325 MG TABLET	Inpatient	3 days 05:14:00	3.21806	Home/Hospice	150	41.4028	112.5
2017	73	Male	Home or Self Care	OXYCODONE IMMEDIATE RELEASE 5 MG TABLET	Outpatient	1 days 08:18:00	1.34583	Home/Hospice	225
2017	39	Male	Home or Self Care	OXYCODONE-ACETAMINOPHEN 5 MG-325 MG TABLET	Outpatient	1 days 00:32:00	1.02222	Home/Hospice	450
2017	52	Male	Home or Self Care	OXYCODONE IMMEDIATE RELEASE 5 MG TABLET	Outpatient	1 days 03:20:00	1.13889	Home/Hospice	225
2017	70	Female	Skilled Nursing Facility	OXYCODONE IMMEDIATE RELEASE 5 MG TABLET	Inpatient	3 days 02:27:00	3.10208	Other Healthcare	675
2017	66	Male	Home or Self Care	OXYCODONE-ACETAMINOPHEN 5 MG-325 MG TABLET	Inpatient	4 days 01:36:00	4.06667	Home/Hospice	450
2017	36	Female	Home or Self Care	OXYCODONE IMMEDIATE RELEASE 5 MG TABLET	Inpatient	4 days 01:10:00	4.04861	Home/Hospice	225
2017	34	Female	Home or Self Care	OXYCODONE IMMEDIATE RELEASE 5 MG TABLET	Inpatient	3 days 12:36:00	3.525	Home/Hospice	150
2017	48	Female	Home or Self Care	OXYCODONE-ACETAMINOPHEN 5 MG-325 MG TABLET	Outpatient	0 days 18:19:00	0.763194	Home/Hospice	450
2017	31	Female	Home or Self Care	OXYCODONE IMMEDIATE RELEASE 5 MG TABLET	Outpatient	1 days 00:46:00	1.03194	Home/Hospice	225
2017	63	Male	Home or Self Care	OXYCODONE IMMEDIATE RELEASE 5 MG TABLET	Outpatient	0 days 07:33:00	0.314583	Home/Hospice	112.5
2017	60	Female	Home or Self Care	HYDROCODONE 5 MG-ACETAMINOPHEN 325 MG TABLET	Outpatient	0 days 05:44:00	0.238889	Home/Hospice	40
2017	66	Female	Home or Self Care	OXYCODONE-ACETAMINOPHEN 5 MG-325 MG TABLET	Outpatient	0 days 23:33:00	0.98125	Home/Hospice	225
2017	53	Female	Home or Self Care	HYDROCODONE 5 MG-ACETAMINOPHEN 325 MG TABLET	Outpatient	0 days 04:08:00	0.172222	Home/Hospice	40
2017	61	Female	Home or Self Care	TRAMADOL 50 MG TABLET	Inpatient	1 days 06:30:00	1.27083	Home/Hospice	150
2017	65	Male	Home or Self Care	OXYCODONE IMMEDIATE RELEASE 5 MG TABLET	Inpatient	2 days 03:38:00	2.15139	Home/Hospice	300
2017	59	Male	Skilled Nursing Facility	OXYCODONE IMMEDIATE RELEASE 5 MG TABLET	Inpatient	3 days 09:49:00	3.40903	Other Healthcare	225	57.3368	375
2017	87	Female	Skilled Nursing Facility	TRAMADOL 50 MG TABLET	Inpatient	4 days 01:18:00	4.05417	Other Healthcare	300
2017	50	Male	Home or Self Care	OXYCODONE IMMEDIATE RELEASE 5 MG TABLET	Outpatient	0 days 10:17:00	0.428472	Home/Hospice	450	34.2118	5250
2017	67	Female	Skilled Nursing Facility	OXYCODONE IMMEDIATE RELEASE 5 MG TABLET	Inpatient	3 days 16:59:00	3.70764	Other Healthcare	225
2017	33	Female	Home or Self Care	OXYCODONE 5 MG CAPSULE	Inpatient	3 days 15:44:00	3.65556	Home/Hospice	150
2017	75	Male	Home or Self Care	OXYCODONE-ACETAMINOPHEN 5 MG-325 MG TABLET	Inpatient	1 days 06:29:00	1.27014	Home/Hospice	225
2017	40	Female	Home or Self Care	OXYCODONE IMMEDIATE RELEASE 5 MG TABLET	Inpatient	3 days 23:24:00	3.975	Home/Hospice	225
2017	52	Male	Home or Self Care	OXYCODONE IMMEDIATE RELEASE 5 MG TABLET	Inpatient	3 days 16:23:00	3.68264	Home/Hospice	112.5
2017	19	Female	Home or Self Care	OXYCODONE IMMEDIATE RELEASE 5 MG TABLET	Inpatient	1 days 08:05:00	1.33681	Home/Hospice	112.5
2017	44	Female	Home or Self Care	OXYCODONE-ACETAMINOPHEN 5 MG-325 MG TABLET	Outpatient	0 days 22:33:00	0.939583	Home/Hospice	150
2017	67	Male	Skilled Nursing Facility	HYDROMORPHONE 4 MG TABLET	Inpatient	6 days 18:22:00	6.76528	Other Healthcare	720
2017	29	Female	Home or Self Care	HYDROCODONE 5 MG-ACETAMINOPHEN 325 MG TABLET	Outpatient	0 days 02:29:00	0.103472	Home/Hospice	150
2017	45	Male	Home or Self Care	OXYCODONE-ACETAMINOPHEN 5 MG-325 MG TABLET	Outpatient	0 days 10:07:00	0.421528	Home/Hospice	150
2017	47	Female	Home or Self Care	OXYCODONE-ACETAMINOPHEN 5 MG-325 MG TABLET	Outpatient	0 days 10:44:00	0.447222	Home/Hospice	225
2017	63	Female	Home or Self Care	HYDROCODONE 5 MG-ACETAMINOPHEN 325 MG TABLET	Inpatient	3 days 04:40:00	3.19444	Home/Hospice	150
2017	58	Female	Home or Self Care	HYDROMORPHONE 2 MG TABLET	Inpatient	3 days 05:32:00	3.23056	Home/Hospice	320
2017	79	Female	Skilled Nursing Facility	OXYCODONE IMMEDIATE RELEASE 5 MG TABLET	Inpatient	3 days 07:49:00	3.32569	Other Healthcare	225
2017	40	Female	Home or Self Care	OXYCODONE-ACETAMINOPHEN 5 MG-325 MG TABLET	Outpatient	0 days 07:52:00	0.327778	Home/Hospice	225
2017	36	Female	Home or Self Care	OXYCODONE-ACETAMINOPHEN 5 MG-325 MG TABLET	Inpatient	3 days 02:06:00	3.0875	Home/Hospice	225
2017	46	Male	Home or Self Care	HYDROCODONE 5 MG-ACETAMINOPHEN 325 MG TABLET	Outpatient	0 days 05:23:00	0.224306	Home/Hospice	100
2017	28	Female	Home or Self Care	OXYCODONE-ACETAMINOPHEN 5 MG-325 MG TABLET	Inpatient	4 days 11:06:00	4.4625	Home/Hospice	225
2017	43	Female	Home or Self Care	OXYCODONE IMMEDIATE RELEASE 5 MG TABLET	Outpatient	0 days 06:36:00	0.275	Home/Hospice	225
2017	46	Male	Home or Self Care	HYDROCODONE 5 MG-ACETAMINOPHEN 325 MG TABLET	Outpatient	0 days 06:52:00	0.286111	Home/Hospice	100
2017	35	Female	Home or Self Care	OXYCODONE IMMEDIATE RELEASE 5 MG TABLET	Inpatient	3 days 01:28:00	3.06111	Home/Hospice	225
2017	72	Female	Home or Self Care	TRAMADOL 50 MG TABLET	Inpatient	3 days 04:52:00	3.20278	Home/Hospice	200
2017	92	Female	Skilled Nursing Facility	TRAMADOL 50 MG TABLET	Inpatient	3 days 06:48:00	3.28333	Other Healthcare	150
2017	86	Female	Skilled Nursing Facility	OXYCODONE IMMEDIATE RELEASE 15 MG TABLET	Inpatient	3 days 01:56:00	3.08056	Other Healthcare	1350
2017	54	Female	Home or Self Care	HYDROMORPHONE 2 MG TABLET	Inpatient	1 days 08:39:00	1.36042	Home/Hospice	192
2017	57	Female	Home or Self Care	OXYCODONE-ACETAMINOPHEN 5 MG-325 MG TABLET	Outpatient	1 days 08:03:00	1.33542	Home/Hospice	225
2017	61	Female	Home or Self Care	OXYCODONE-ACETAMINOPHEN 5 MG-325 MG TABLET	Outpatient	0 days 10:01:00	0.417361	Home/Hospice	150
2017	60	Female	Home or Self Care	HYDROMORPHONE 2 MG TABLET	Outpatient	0 days 08:00:00	0.333333	Home/Hospice	620
2017	45	Female	Home or Self Care	ACETAMINOPHEN 300 MG-CODEINE 30 MG TABLET	Outpatient	0 days 10:18:00	0.429167	Home/Hospice	90
2017	61	Male	Home or Self Care	HYDROMORPHONE 2 MG TABLET	Outpatient	0 days 08:13:00	0.342361	Home/Hospice	160
2017	32	Female	Home or Self Care	OXYCODONE IMMEDIATE RELEASE 5 MG TABLET	Inpatient	4 days 06:38:00	4.27639	Home/Hospice	225
2017	30	Female	Home or Self Care	OXYCODONE IMMEDIATE RELEASE 5 MG TABLET	Inpatient	1 days 01:02:00	1.04306	Home/Hospice	225
2017	53	Female	Home or Self Care	HYDROCODONE 5 MG-ACETAMINOPHEN 325 MG TABLET	Outpatient	0 days 03:44:00	0.155556	Home/Hospice	100
2017	53	Female	Home or Self Care	HYDROCODONE 5 MG-ACETAMINOPHEN 325 MG TABLET	Outpatient	0 days 03:44:00	0.155556	Home/Hospice	100
2017	75	Female	Skilled Nursing Facility	TRAMADOL 50 MG TABLET	Inpatient	3 days 20:47:00	3.86597	Other Healthcare	300
2017	82	Female	Skilled Nursing Facility	HYDROCODONE 5 MG-ACETAMINOPHEN 325 MG TABLET	Inpatient	3 days 04:51:00	3.20208	Other Healthcare	150
2017	37	Male	Home or Self Care	OXYCODONE-ACETAMINOPHEN 5 MG-325 MG TABLET	Outpatient	0 days 23:11:00	0.965972	Home/Hospice	375
2017	47	Male	Home or Self Care	OXYCODONE IMMEDIATE RELEASE 5 MG TABLET	Inpatient	3 days 04:02:00	3.16806	Home/Hospice	1515
2017	76	Female	Skilled Nursing Facility	HYDROMORPHONE 2 MG TABLET	Inpatient	3 days 04:48:00	3.2	Other Healthcare	240
2017	52	Female	Home or Self Care	ACETAMINOPHEN 300 MG-CODEINE 30 MG TABLET	Outpatient	0 days 07:00:00	0.291667	Home/Hospice	45
2017	46	Female	Home or Self Care	OXYCODONE-ACETAMINOPHEN 5 MG-325 MG TABLET	Outpatient	0 days 04:59:00	0.207639	Home/Hospice	90
2017	40	Female	Home or Self Care	HYDROCODONE 5 MG-ACETAMINOPHEN 325 MG TABLET	Outpatient	0 days 06:40:00	0.277778	Home/Hospice	25
2017	54	Male	Home or Self Care	OXYCODONE-ACETAMINOPHEN 5 MG-325 MG TABLET	Inpatient	2 days 11:19:00	2.47153	Home/Hospice	187.5
2017	63	Female	Skilled Nursing Facility	OXYCODONE IMMEDIATE RELEASE 10 MG TABLET	Inpatient	5 days 07:57:00	5.33125	Other Healthcare	2190
2017	48	Female	Home or Self Care	OXYCODONE-ACETAMINOPHEN 5 MG-325 MG TABLET	Outpatient	1 days 22:50:00	1.95139	Home/Hospice	180
2017	32	Male	Home or Self Care	OXYCODONE-ACETAMINOPHEN 5 MG-325 MG TABLET	Outpatient	3 days 11:32:00	3.48056	Home/Hospice	225
2017	58	Male	Home or Self Care	OXYCODONE IMMEDIATE RELEASE 5 MG TABLET	Inpatient	1 days 23:09:00	1.96458	Home/Hospice	225
2017	39	Male	Home or Self Care	OXYCODONE-ACETAMINOPHEN 10 MG-325 MG TABLET	Inpatient	1 days 14:56:00	1.62222	Home/Hospice	300
2017	11	Female	Home or Self Care	ACETAMINOPHEN 300 MG-CODEINE 30 MG/12.5 ML (12.5 ML) ORAL SOLUTION	Outpatient	0 days 17:23:00	0.724306	Home/Hospice	54
2017	22	Female	Home or Self Care	HYDROCODONE 5 MG-ACETAMINOPHEN 325 MG TABLET	Outpatient	0 days 07:18:00	0.304167	Home/Hospice	60	56.3299	320
2017	75	Male	Home or Self Care	OXYCODONE-ACETAMINOPHEN 5 MG-325 MG TABLET	Outpatient	0 days 05:53:00	0.245139	Home/Hospice	112.5
2017	49	Female	Home-Health Care Svc	OXYCODONE IMMEDIATE RELEASE 5 MG TABLET	Inpatient	3 days 11:15:00	3.46875	Home/Hospice	940
2017	78	Female	Skilled Nursing Facility	OXYCODONE IMMEDIATE RELEASE 5 MG TABLET	Inpatient	3 days 09:46:00	3.40694	Other Healthcare	225
2017	53	Male	Skilled Nursing Facility	OXYCODONE ER 30 MG TABLET,CRUSH RESISTANT,EXTENDED RELEASE 12 HR	Inpatient	8 days 07:03:00	8.29375	Other Healthcare	480	5.45486	1200
2017	53	Male	Skilled Nursing Facility	OXYCODONE ER 30 MG TABLET,CRUSH RESISTANT,EXTENDED RELEASE 12 HR	Inpatient	8 days 07:03:00	8.29375	Other Healthcare	480	5.45486	1200
2017	54	Male	Home-Health Care Svc	HYDROMORPHONE 2 MG TABLET	Inpatient	4 days 05:40:00	4.23611	Home/Hospice	720
2017	77	Female	Skilled Nursing Facility	TRAMADOL 50 MG TABLET	Inpatient	3 days 20:33:00	3.85625	Other Healthcare	375
2017	35	Female	Home or Self Care	OXYCODONE IMMEDIATE RELEASE 5 MG TABLET	Inpatient	4 days 02:20:00	4.09722	Home/Hospice	150
2017	54	Female	Home or Self Care	HYDROCODONE 5 MG-ACETAMINOPHEN 325 MG TABLET	Outpatient	0 days 05:55:00	0.246528	Home/Hospice	40
2017	86	Female	Skilled Nursing Facility	TRAMADOL 50 MG TABLET	Inpatient	4 days 13:09:00	4.54792	Other Healthcare	375
2017	30	Female	Home or Self Care	OXYCODONE IMMEDIATE RELEASE 5 MG TABLET	Inpatient	4 days 15:15:00	4.63542	Home/Hospice	225
2017	29	Female	Home or Self Care	OXYCODONE IMMEDIATE RELEASE 5 MG TABLET	Inpatient	4 days 03:34:00	4.14861	Home/Hospice	225
2017	65	Male	Home or Self Care	OXYCODONE-ACETAMINOPHEN 5 MG-325 MG TABLET	Inpatient	1 days 07:36:00	1.31667	Home/Hospice	225
2017	54	Male	Home or Self Care	OXYCODONE IMMEDIATE RELEASE 5 MG TABLET	Inpatient	4 days 04:06:00	4.17083	Home/Hospice	675
2017	68	Female	Home or Self Care	OXYCODONE IMMEDIATE RELEASE 5 MG TABLET	Inpatient	3 days 07:32:00	3.31389	Home/Hospice	180
2017	80	Female	Skilled Nursing Facility	OXYCODONE IMMEDIATE RELEASE 5 MG TABLET	Inpatient	3 days 04:38:00	3.19306	Other Healthcare	225
2017	57	Male	Home-Health Care Svc	OXYCODONE IMMEDIATE RELEASE 5 MG TABLET	Inpatient	3 days 08:07:00	3.33819	Home/Hospice	450
2017	78	Male	Skilled Nursing Facility	OXYCODONE IMMEDIATE RELEASE 5 MG TABLET	Inpatient	4 days 02:18:00	4.09583	Other Healthcare	1350
2017	36	Male	Home or Self Care	OXYCODONE IMMEDIATE RELEASE 5 MG TABLET	Outpatient	0 days 06:26:00	0.268056	Home/Hospice	225
2017	55	Female	Home or Self Care	OXYCODONE-ACETAMINOPHEN 5 MG-325 MG TABLET	Outpatient	0 days 09:08:00	0.380556	Home/Hospice	150
2017	17	Female	Home or Self Care	ACETAMINOPHEN 300 MG-CODEINE 30 MG TABLET	Outpatient	0 days 04:50:00	0.201389	Home/Hospice	36
2017	52	Female	Home or Self Care	ACETAMINOPHEN 300 MG-CODEINE 30 MG TABLET	Outpatient	0 days 05:56:00	0.247222	Home/Hospice	36
2017	39	Female	Home or Self Care	OXYCODONE-ACETAMINOPHEN 5 MG-325 MG TABLET	Inpatient	2 days 07:12:00	2.3	Home/Hospice	180
2017	76	Male	Home or Self Care	OXYCODONE-ACETAMINOPHEN 5 MG-325 MG TABLET	Inpatient	6 days 17:31:00	6.72986	Home/Hospice	300
2017	42	Male	Home or Self Care	OXYCODONE IMMEDIATE RELEASE 5 MG TABLET	Inpatient	2 days 06:25:00	2.26736	Home/Hospice	225
2017	25	Male	Home or Self Care	OXYCODONE-ACETAMINOPHEN 5 MG-325 MG TABLET	Outpatient	1 days 05:27:00	1.22708	Home/Hospice	150
2017	68	Female	Skilled Nursing Facility	TRAMADOL 50 MG TABLET	Inpatient	3 days 01:55:00	3.07986	Other Healthcare	525
2017	50	Male	Home or Self Care	OXYCODONE-ACETAMINOPHEN 5 MG-325 MG TABLET	Outpatient	0 days 08:11:00	0.340972	Home/Hospice	150
2017	84	Male	Skilled Nursing Facility	OXYCODONE-ACETAMINOPHEN 5 MG-325 MG TABLET	Inpatient	8 days 04:58:00	8.20694	Other Healthcare	225
2017	69	Male	Home-Health Care Svc	OXYCODONE IMMEDIATE RELEASE 5 MG TABLET	Inpatient	3 days 07:20:00	3.30556	Home/Hospice	300
2017	69	Female	Home or Self Care	OXYCODONE-ACETAMINOPHEN 5 MG-325 MG TABLET	Outpatient	1 days 06:52:00	1.28611	Home/Hospice	225
2017	66	Female	Home or Self Care	OXYCODONE-ACETAMINOPHEN 5 MG-325 MG TABLET	Outpatient	0 days 22:44:00	0.947222	Home/Hospice	225
2017	56	Female	Home or Self Care	HYDROCODONE 5 MG-ACETAMINOPHEN 325 MG TABLET	Outpatient	0 days 05:07:00	0.213194	Home/Hospice	40
2017	53	Female	Home or Self Care	HYDROCODONE 5 MG-ACETAMINOPHEN 325 MG TABLET	Inpatient	2 days 13:52:00	2.57778	Home/Hospice	150
2017	31	Female	Home or Self Care	OXYCODONE-ACETAMINOPHEN 5 MG-325 MG TABLET	Outpatient	0 days 06:55:00	0.288194	Home/Hospice	150
2017	49	Female	Home or Self Care	HYDROCODONE 5 MG-ACETAMINOPHEN 325 MG TABLET	Outpatient	0 days 11:24:00	0.475	Home/Hospice	40
2017	61	Female	Home or Self Care	OXYCODONE-ACETAMINOPHEN 5 MG-325 MG TABLET	Outpatient	0 days 05:53:00	0.245139	Home/Hospice	90
2017	57	Male	Home or Self Care	HYDROMORPHONE 2 MG TABLET	Inpatient	2 days 04:00:00	2.16667	Home/Hospice	240
2017	36	Female	Home or Self Care	HYDROCODONE 5 MG-ACETAMINOPHEN 325 MG TABLET	Outpatient	0 days 07:35:00	0.315972	Home/Hospice	75
2017	35	Female	Home or Self Care	OXYCODONE IMMEDIATE RELEASE 5 MG TABLET	Inpatient	4 days 04:24:00	4.18333	Home/Hospice	150
2017	46	Female	Home or Self Care	OXYCODONE-ACETAMINOPHEN 5 MG-325 MG TABLET	Outpatient	0 days 07:33:00	0.314583	Home/Hospice	150
2017	36	Male	Home or Self Care	OXYCODONE-ACETAMINOPHEN 5 MG-325 MG TABLET	Inpatient	2 days 01:16:00	2.05278	Home/Hospice	112.5	30.4785	112.5
2017	35	Female	Home or Self Care	ACETAMINOPHEN 300 MG-CODEINE 30 MG TABLET	Outpatient	0 days 06:00:00	0.25	Home/Hospice	90	71.4826	135
2017	71	Female	Skilled Nursing Facility	OXYCODONE IMMEDIATE RELEASE 5 MG TABLET	Inpatient	3 days 02:39:00	3.11042	Other Healthcare	1350
2017	72	Male	Skilled Nursing Facility	TRAMADOL 50 MG TABLET	Inpatient	6 days 19:13:00	6.80069	Other Healthcare	200
2017	73	Male	Skilled Nursing Facility	OXYCODONE IMMEDIATE RELEASE 5 MG TABLET	Inpatient	6 days 17:49:00	6.74236	Other Healthcare	525
2017	78	Female	Home or Self Care	ACETAMINOPHEN 300 MG-CODEINE 30 MG TABLET	Outpatient	0 days 04:35:00	0.190972	Home/Hospice	45
2017	76	Male	Home or Self Care	OXYCODONE IMMEDIATE RELEASE 5 MG TABLET	Inpatient	1 days 09:56:00	1.41389	Home/Hospice	225	1.31875	150
2017	70	Female	Home or Self Care	OXYCODONE IMMEDIATE RELEASE 5 MG TABLET	Inpatient	5 days 07:32:00	5.31389	Home/Hospice	150
2017	44	Male	Home or Self Care	HYDROCODONE 5 MG-ACETAMINOPHEN 325 MG TABLET	Outpatient	0 days 05:11:00	0.215972	Home/Hospice	100
2017	66	Male	Home or Self Care	ACETAMINOPHEN 300 MG-CODEINE 30 MG TABLET	Outpatient	0 days 03:06:00	0.129167	Home/Hospice	90
2017	47	Male	Home or Self Care	OXYCODONE IMMEDIATE RELEASE 5 MG TABLET	Outpatient	0 days 07:06:00	0.295833	Home/Hospice	300
2017	63	Female	Home or Self Care	OXYCODONE-ACETAMINOPHEN 5 MG-325 MG TABLET	Outpatient	1 days 04:44:00	1.19722	Home/Hospice	150	2.3125	320
2017	41	Female	Home or Self Care	OXYCODONE IMMEDIATE RELEASE 5 MG TABLET	Inpatient	3 days 06:15:00	3.26042	Home/Hospice	180
2017	14	Male	Home or Self Care	OXYCODONE IMMEDIATE RELEASE 5 MG TABLET	Outpatient	0 days 22:05:00	0.920139	Home/Hospice	75
2017	55	Female	Home or Self Care	OXYCODONE-ACETAMINOPHEN 5 MG-325 MG TABLET	Outpatient	1 days 10:26:00	1.43472	Home/Hospice	187.5
2017	38	Female	Home or Self Care	OXYCODONE-ACETAMINOPHEN 5 MG-325 MG TABLET	Outpatient	1 days 16:39:00	1.69375	Home/Hospice	180
2017	69	Female	Rehab Facility or Unit (Medical)	OXYCODONE IMMEDIATE RELEASE 5 MG TABLET	Inpatient	7 days 06:21:00	7.26458	Other Healthcare	1125
2017	69	Female	Rehab Facility or Unit (Medical)	OXYCODONE IMMEDIATE RELEASE 5 MG TABLET	Inpatient	7 days 06:21:00	7.26458	Other Healthcare	1125
2017	34	Male	Home or Self Care	OXYCODONE-ACETAMINOPHEN 5 MG-325 MG TABLET	Outpatient	0 days 08:01:00	0.334028	Home/Hospice	150
2017	63	Female	Home or Self Care	HYDROCODONE 5 MG-ACETAMINOPHEN 325 MG TABLET	Outpatient	0 days 06:14:00	0.259722	Home/Hospice	100
2017	30	Female	Home or Self Care	OXYCODONE IMMEDIATE RELEASE 5 MG TABLET	Inpatient	3 days 06:06:00	3.25417	Home/Hospice	225
2017	62	Female	Home-Health Care Svc	HYDROCODONE 5 MG-ACETAMINOPHEN 325 MG TABLET	Inpatient	4 days 05:06:00	4.2125	Home/Hospice	150
2017	40	Female	Home or Self Care	OXYCODONE-ACETAMINOPHEN 5 MG-325 MG TABLET	Inpatient	4 days 22:18:00	4.92917	Home/Hospice	225
2017	73	Female	Skilled Nursing Facility	OXYCODONE-ACETAMINOPHEN 5 MG-325 MG TABLET	Inpatient	4 days 06:23:00	4.26597	Other Healthcare	225
2017	73	Female	Skilled Nursing Facility	OXYCODONE-ACETAMINOPHEN 5 MG-325 MG TABLET	Inpatient	4 days 06:23:00	4.26597	Other Healthcare	225
2017	66	Female	Home or Self Care	HYDROMORPHONE 2 MG TABLET	Inpatient	3 days 04:09:00	3.17292	Home/Hospice	320
2017	74	Female	Home or Self Care	TRAMADOL 50 MG TABLET	Inpatient	4 days 22:12:00	4.925	Home/Hospice	150	8.36458	375
2017	81	Female	Rehab Facility or Unit (Medical)	TRAMADOL 50 MG TABLET	Inpatient	3 days 13:42:00	3.57083	Other Healthcare	150
2017	71	Male	Home-Health Care Svc	OXYCODONE IMMEDIATE RELEASE 5 MG TABLET	Inpatient	44 days 10:41:00	44.4451	Home/Hospice	450
2017	73	Female	Skilled Nursing Facility	MORPHINE 15 MG IMMEDIATE RELEASE TABLET	Inpatient	22 days 06:55:00	22.2882	Other Healthcare	2250	13.4854	1100
2017	75	Female	Skilled Nursing Facility	OXYCODONE-ACETAMINOPHEN 5 MG-325 MG TABLET	Inpatient	3 days 04:11:00	3.17431	Other Healthcare	225
2017	80	Female	Home or Self Care	TRAMADOL 50 MG TABLET	Outpatient	0 days 04:55:00	0.204861	Home/Hospice	150	38.3194	900
2017	69	Male	Home or Self Care	OXYCODONE-ACETAMINOPHEN 5 MG-325 MG TABLET	Outpatient	0 days 08:52:00	0.369444	Home/Hospice	180
2017	63	Male	Home or Self Care	OXYCODONE-ACETAMINOPHEN 5 MG-325 MG TABLET	Inpatient	2 days 22:25:00	2.93403	Home/Hospice	135
2017	49	Female	Home or Self Care	OXYCODONE-ACETAMINOPHEN 5 MG-325 MG TABLET	Inpatient	2 days 03:12:00	2.13333	Home/Hospice	180
2017	72	Male	Home or Self Care	OXYCODONE IMMEDIATE RELEASE 5 MG TABLET	Outpatient	0 days 06:41:00	0.278472	Home/Hospice	675
2017	61	Female	Home or Self Care	ACETAMINOPHEN 300 MG-CODEINE 30 MG TABLET	Inpatient	2 days 04:15:00	2.17708	Home/Hospice	90
2017	31	Female	Home or Self Care	OXYCODONE-ACETAMINOPHEN 5 MG-325 MG TABLET	Inpatient	4 days 16:49:00	4.70069	Home/Hospice	225
2017	68	Female	Skilled Nursing Facility	OXYCODONE-ACETAMINOPHEN 5 MG-325 MG TABLET	Inpatient	3 days 01:21:00	3.05625	Other Healthcare	450
2017	49	Female	Home or Self Care	HYDROCODONE 5 MG-ACETAMINOPHEN 325 MG TABLET	Outpatient	0 days 06:13:00	0.259028	Home/Hospice	40
2017	78	Female	Skilled Nursing Facility	OXYCODONE IMMEDIATE RELEASE 5 MG TABLET	Inpatient	3 days 04:46:00	3.19861	Other Healthcare	675
2017	62	Male	Skilled Nursing Facility	OXYCODONE IMMEDIATE RELEASE 5 MG TABLET	Inpatient	10 days 07:18:00	10.3042	Other Healthcare	1350
2017	40	Female	Home or Self Care	OXYCODONE-ACETAMINOPHEN 5 MG-325 MG TABLET	Inpatient	4 days 03:24:00	4.14167	Home/Hospice	225
2017	53	Female	Home or Self Care	HYDROMORPHONE 2 MG TABLET	Outpatient	1 days 05:36:00	1.23333	Home/Hospice	240
2017	58	Male	Home or Self Care	OXYCODONE IMMEDIATE RELEASE 5 MG TABLET	Inpatient	1 days 03:59:00	1.16597	Home/Hospice	225
2017	77	Male	Home-Health Care Svc	OXYCODONE IMMEDIATE RELEASE 5 MG TABLET	Inpatient	5 days 07:42:00	5.32083	Home/Hospice	225
2017	67	Male	Skilled Nursing Facility	OXYCODONE IMMEDIATE RELEASE 5 MG TABLET	Inpatient	4 days 08:46:00	4.36528	Other Healthcare	180
2017	29	Female	Home or Self Care	OXYCODONE-ACETAMINOPHEN 5 MG-325 MG TABLET	Outpatient	1 days 04:19:00	1.17986	Home/Hospice	450
2017	40	Female	Home or Self Care	OXYCODONE IMMEDIATE RELEASE 5 MG TABLET	Inpatient	3 days 04:38:00	3.19306	Home/Hospice	225
2017	77	Female	Home or Self Care	HYDROCODONE 5 MG-ACETAMINOPHEN 325 MG TABLET	Outpatient	0 days 04:54:00	0.204167	Home/Hospice	40
2017	74	Female	Home or Self Care	HYDROCODONE 5 MG-ACETAMINOPHEN 325 MG TABLET	Outpatient	0 days 08:32:00	0.355556	Home/Hospice	60
2017	51	Female	Home or Self Care	HYDROMORPHONE 2 MG TABLET	Inpatient	2 days 03:15:00	2.13542	Home/Hospice	240
2017	37	Female	Home or Self Care	OXYCODONE IMMEDIATE RELEASE 5 MG TABLET	Inpatient	1 days 08:55:00	1.37153	Home/Hospice	225
2017	47	Female	Home or Self Care	OXYCODONE-ACETAMINOPHEN 5 MG-325 MG TABLET	Outpatient	1 days 04:23:00	1.18264	Home/Hospice	330
2017	45	Female	Home or Self Care	OXYCODONE-ACETAMINOPHEN 5 MG-325 MG TABLET	Outpatient	0 days 08:22:00	0.348611	Home/Hospice	150
2017	86	Female	Skilled Nursing Facility	TRAMADOL 50 MG TABLET	Inpatient	3 days 08:19:00	3.34653	Other Healthcare	100	0	100
2017	54	Female	Home or Self Care	OXYCODONE-ACETAMINOPHEN 5 MG-325 MG TABLET	Inpatient	4 days 00:02:00	4.00139	Home/Hospice	180
2017	74	Female	Skilled Nursing Facility	OXYCODONE IMMEDIATE RELEASE 5 MG TABLET	Inpatient	7 days 05:57:00	7.24792	Other Healthcare	375
2017	74	Female	Skilled Nursing Facility	OXYCODONE IMMEDIATE RELEASE 5 MG TABLET	Inpatient	7 days 05:57:00	7.24792	Other Healthcare	375
2017	38	Female	Home or Self Care	OXYCODONE-ACETAMINOPHEN 5 MG-325 MG TABLET	Outpatient	0 days 07:15:00	0.302083	Home/Hospice	75	4.42708	45
2017	65	Female	Home-Health Care Svc	HYDROMORPHONE 2 MG TABLET	Inpatient	3 days 13:48:00	3.575	Home/Hospice	480
2017	37	Female	Home or Self Care	OXYCODONE IMMEDIATE RELEASE 5 MG TABLET	Inpatient	4 days 03:59:00	4.16597	Home/Hospice	225
2017	48	Female	Home or Self Care	OXYCODONE-ACETAMINOPHEN 5 MG-325 MG TABLET	Outpatient	0 days 07:16:00	0.302778	Home/Hospice	150
2017	17	Female	Home or Self Care	OXYCODONE-ACETAMINOPHEN 5 MG-325 MG TABLET	Outpatient	0 days 05:46:00	0.240278	Home/Hospice	150
2017	51	Female	Home or Self Care	OXYCODONE-ACETAMINOPHEN 5 MG-325 MG TABLET	Outpatient	0 days 04:28:00	0.186111	Home/Hospice	150
2017	72	Female	Home or Self Care	TRAMADOL 50 MG TABLET	Inpatient	1 days 06:40:00	1.27778	Home/Hospice	390
2017	78	Male	Home or Self Care	OXYCODONE IMMEDIATE RELEASE 5 MG TABLET	Outpatient	0 days 08:58:00	0.373611	Home/Hospice	225
2017	44	Male	Home or Self Care	HYDROCODONE 5 MG-ACETAMINOPHEN 325 MG TABLET	Inpatient	0 days 20:17:00	0.845139	Home/Hospice	100	59.6597	700
2017	71	Female	Skilled Nursing Facility	OXYCODONE IMMEDIATE RELEASE 5 MG TABLET	Inpatient	4 days 05:07:00	4.21319	Other Healthcare	1575
2017	79	Male	Skilled Nursing Facility	OXYCODONE-ACETAMINOPHEN 5 MG-325 MG TABLET	Inpatient	3 days 01:37:00	3.06736	Other Healthcare	450
2017	65	Female	Skilled Nursing Facility	OXYCODONE-ACETAMINOPHEN 5 MG-325 MG TABLET	Inpatient	3 days 08:31:00	3.35486	Other Healthcare	450
2017	61	Female	Home-Health Care Svc	OXYCODONE IMMEDIATE RELEASE 5 MG TABLET	Inpatient	3 days 04:36:00	3.19167	Home/Hospice	915
2017	83	Male	Home or Self Care	OXYCODONE-ACETAMINOPHEN 5 MG-325 MG TABLET	Inpatient	5 days 03:42:00	5.15417	Home/Hospice	450	19.2076	450
2017	80	Female	Skilled Nursing Facility	TRAMADOL 50 MG TABLET	Inpatient	3 days 21:59:00	3.91597	Other Healthcare	150
2017	69	Female	Home or Self Care	HYDROMORPHONE 2 MG TABLET	Inpatient	3 days 09:12:00	3.38333	Home/Hospice	240
2017	70	Male	Home-Health Care Svc	ACETAMINOPHEN 300 MG-CODEINE 30 MG TABLET	Inpatient	2 days 05:20:00	2.22222	Home/Hospice	90
2017	59	Male	Home or Self Care	OXYCODONE IMMEDIATE RELEASE 5 MG TABLET	Inpatient	3 days 05:40:00	3.23611	Home/Hospice	225
2017	78	Male	Skilled Nursing Facility	OXYCODONE IMMEDIATE RELEASE 5 MG TABLET	Inpatient	3 days 01:01:00	3.04236	Other Healthcare	1350
2017	76	Male	Skilled Nursing Facility	OXYCODONE-ACETAMINOPHEN 5 MG-325 MG TABLET	Inpatient	2 days 21:28:00	2.89444	Other Healthcare	450
2017	29	Female	Home or Self Care	HYDROCODONE 5 MG-ACETAMINOPHEN 325 MG TABLET	Outpatient	0 days 04:41:00	0.195139	Home/Hospice	50
2017	55	Female	Home or Self Care	OXYCODONE-ACETAMINOPHEN 5 MG-325 MG TABLET	Outpatient	0 days 21:40:00	0.902778	Home/Hospice	180
2017	61	Female	Home or Self Care	TRAMADOL 50 MG TABLET	Outpatient	1 days 05:27:00	1.22708	Home/Hospice	120
2017	76	Female	Home or Self Care	HYDROCODONE 5 MG-ACETAMINOPHEN 325 MG TABLET	Outpatient	1 days 03:02:00	1.12639	Home/Hospice	120
2017	32	Female	Home or Self Care	OXYCODONE IMMEDIATE RELEASE 5 MG TABLET	Inpatient	4 days 05:37:00	4.23403	Home/Hospice	240
2017	78	Female	Skilled Nursing Facility	TRAMADOL 50 MG TABLET	Inpatient	3 days 02:05:00	3.08681	Other Healthcare	825
2017	60	Female	Home-Health Care Svc	OXYCODONE IMMEDIATE RELEASE 5 MG TABLET	Inpatient	3 days 05:27:00	3.22708	Home/Hospice	450
2017	58	Female	Skilled Nursing Facility	HYDROMORPHONE 4 MG TABLET	Inpatient	3 days 02:23:00	3.09931	Other Healthcare	720
2017	77	Male	Home-Health Care Svc	OXYCODONE IMMEDIATE RELEASE 5 MG TABLET	Inpatient	3 days 05:46:00	3.24028	Home/Hospice	300
2017	60	Female	Home or Self Care	ACETAMINOPHEN 300 MG-CODEINE 30 MG TABLET	Outpatient	0 days 05:37:00	0.234028	Home/Hospice	45
2017	31	Male	Home or Self Care	HYDROCODONE 5 MG-ACETAMINOPHEN 325 MG TABLET	Outpatient	1 days 05:40:00	1.23611	Home/Hospice	250	17.5069	250
2017	66	Female	Home or Self Care	OXYCODONE IMMEDIATE RELEASE 5 MG TABLET	Inpatient	4 days 03:05:00	4.12847	Home/Hospice	225
2017	36	Female	Home or Self Care	OXYCODONE IMMEDIATE RELEASE 5 MG TABLET	Inpatient	4 days 00:14:00	4.00972	Home/Hospice	150
2017	74	Female	Home or Self Care	OXYCODONE-ACETAMINOPHEN 5 MG-325 MG TABLET	Inpatient	2 days 23:27:00	2.97708	Home/Hospice	180
2017	79	Female	Skilled Nursing Facility	MORPHINE 2 MG/ML INJECTION SYRINGE	Inpatient	7 days 21:53:00	7.91181	Other Healthcare	0
2017	51	Female	Home or Self Care	HYDROCODONE 5 MG-ACETAMINOPHEN 325 MG TABLET	Inpatient	2 days 02:46:00	2.11528	Home/Hospice	75
2017	63	Male	Home or Self Care	OXYCODONE-ACETAMINOPHEN 5 MG-325 MG TABLET	Outpatient	0 days 06:11:00	0.257639	Home/Hospice	150
2017	51	Female	Home or Self Care	OXYCODONE-ACETAMINOPHEN 5 MG-325 MG TABLET	Outpatient	0 days 08:11:00	0.340972	Home/Hospice	150
2017	60	Male	Home or Self Care	ACETAMINOPHEN 300 MG-CODEINE 30 MG TABLET	Outpatient	0 days 09:37:00	0.400694	Home/Hospice	90	35.3333	100
2017	50	Female	Home or Self Care	ACETAMINOPHEN 300 MG-CODEINE 30 MG TABLET	Outpatient	0 days 06:38:00	0.276389	Home/Hospice	90
2017	66	Female	Skilled Nursing Facility	OXYCODONE IMMEDIATE RELEASE 5 MG TABLET	Inpatient	5 days 17:45:00	5.73958	Other Healthcare	675	0	1350
2017	52	Female	Home-Health Care Svc	HYDROMORPHONE 2 MG TABLET	Inpatient	3 days 02:27:00	3.10208	Home/Hospice	240
2017	44	Male	Home or Self Care	HYDROCODONE 5 MG-ACETAMINOPHEN 325 MG TABLET	Outpatient	0 days 06:03:00	0.252083	Home/Hospice	100	43.3736	600
2017	45	Male	Home or Self Care	OXYCODONE-ACETAMINOPHEN 5 MG-325 MG TABLET	Outpatient	0 days 07:53:00	0.328472	Home/Hospice	150
2017	30	Male	Home or Self Care	HYDROCODONE 5 MG-ACETAMINOPHEN 325 MG TABLET	Outpatient	0 days 04:14:00	0.176389	Home/Hospice	100
2017	53	Male	Home or Self Care	ACETAMINOPHEN 300 MG-CODEINE 30 MG TABLET	Outpatient	0 days 06:00:00	0.25	Home/Hospice	90
2017	79	Female	Home or Self Care	OXYCODONE IMMEDIATE RELEASE 5 MG TABLET	Inpatient	1 days 04:39:00	1.19375	Home/Hospice	112.5
2017	40	Female	Home or Self Care	OXYCODONE-ACETAMINOPHEN 5 MG-325 MG TABLET	Outpatient	0 days 06:19:00	0.263194	Home/Hospice	150
2017	75	Female	Skilled Nursing Facility	TRAMADOL 50 MG TABLET	Inpatient	3 days 04:02:00	3.16806	Other Healthcare	300
2017	81	Male	Skilled Nursing Facility	TRAMADOL 50 MG TABLET	Inpatient	4 days 01:26:00	4.05972	Other Healthcare	375
2017	44	Female	Home or Self Care	OXYCODONE-ACETAMINOPHEN 5 MG-325 MG TABLET	Outpatient	1 days 01:10:00	1.04861	Home/Hospice	112.5
2017	34	Female	Home or Self Care	OXYCODONE IMMEDIATE RELEASE 5 MG TABLET	Inpatient	28 days 03:34:00	28.1486	Home/Hospice	225
2017	34	Female	Home or Self Care	OXYCODONE IMMEDIATE RELEASE 5 MG TABLET	Inpatient	4 days 03:29:00	4.14514	Home/Hospice	225
2017	51	Male	Home or Self Care	OXYCODONE-ACETAMINOPHEN 5 MG-325 MG TABLET	Outpatient	1 days 02:36:00	1.10833	Home/Hospice	150
2017	41	Male	Home or Self Care	HYDROCODONE 5 MG-ACETAMINOPHEN 325 MG TABLET	Outpatient	0 days 05:51:00	0.24375	Home/Hospice	100
2017	54	Female	Home or Self Care	HYDROMORPHONE 2 MG TABLET	Inpatient	4 days 08:50:00	4.36806	Home/Hospice	192
2017	52	Male	Home-Health Care Svc	OXYCODONE IMMEDIATE RELEASE 5 MG TABLET	Inpatient	3 days 06:55:00	3.28819	Home/Hospice	300
2017	18	Female	Home or Self Care	OXYCODONE-ACETAMINOPHEN 5 MG-325 MG TABLET	Inpatient	2 days 05:00:00	2.20833	Home/Hospice	225
2017	74	Female	Home-Health Care Svc	MORPHINE CONCENTRATE 100 MG/5 ML (20 MG/ML) ORAL SOLUTION	Inpatient	11 days 19:25:00	11.809	Home/Hospice	300
2017	55	Female	Home or Self Care	OXYCODONE IMMEDIATE RELEASE 5 MG TABLET	Outpatient	0 days 06:25:00	0.267361	Home/Hospice	675
2017	64	Male	Skilled Nursing Facility	OXYCODONE IMMEDIATE RELEASE 5 MG TABLET	Inpatient	3 days 06:08:00	3.25556	Other Healthcare	675
2017	37	Female	Home or Self Care	OXYCODONE IMMEDIATE RELEASE 5 MG TABLET	Inpatient	10 days 18:02:00	10.7514	Home/Hospice	135
2017	69	Female	Home-Health Care Svc	TRAMADOL 50 MG TABLET	Inpatient	3 days 05:19:00	3.22153	Home/Hospice	200
2017	71	Male	Home-Health Care Svc	OXYCODONE IMMEDIATE RELEASE 5 MG TABLET	Inpatient	2 days 23:56:00	2.99722	Home/Hospice	375
2017	48	Female	Home or Self Care	OXYCODONE-ACETAMINOPHEN 5 MG-325 MG TABLET	Inpatient	1 days 03:34:00	1.14861	Home/Hospice	180
2017	77	Female	Nursing Facility Certified	TRAMADOL 50 MG TABLET	Inpatient	3 days 00:09:00	3.00625	Other Healthcare	150
2017	83	Female	Skilled Nursing Facility	TRAMADOL 50 MG TABLET	Inpatient	3 days 05:58:00	3.24861	Other Healthcare	300
2017	51	Male	Home-Health Care Svc	OXYCODONE IMMEDIATE RELEASE 5 MG TABLET	Inpatient	3 days 06:00:00	3.25	Home/Hospice	225
2017	50	Female	Home or Self Care	ACETAMINOPHEN 300 MG-CODEINE 30 MG TABLET	Outpatient	0 days 07:50:00	0.326389	Home/Hospice	45
2017	68	Female	Home or Self Care	HYDROCODONE 5 MG-ACETAMINOPHEN 325 MG TABLET	Outpatient	0 days 05:31:00	0.229861	Home/Hospice	60
2017	55	Male	Home or Self Care	OXYCODONE 5 MG CAPSULE	Outpatient	0 days 08:50:00	0.368056	Home/Hospice	675
2017	37	Female	Home or Self Care	OXYCODONE IMMEDIATE RELEASE 10 MG TABLET	Inpatient	4 days 04:13:00	4.17569	Home/Hospice	600
2017	57	Male	Home or Self Care	OXYCODONE IMMEDIATE RELEASE 5 MG TABLET	Inpatient	9 days 21:07:00	9.87986	Home/Hospice	900	6.42708	6300
2017	31	Female	Home or Self Care	OXYCODONE-ACETAMINOPHEN 5 MG-325 MG TABLET	Outpatient	1 days 08:13:00	1.34236	Home/Hospice	180
2017	64	Male	Skilled Nursing Facility	OXYCODONE IMMEDIATE RELEASE 5 MG TABLET	Inpatient	3 days 04:45:00	3.19792	Other Healthcare	1350
2017	51	Female	Home or Self Care	HYDROCODONE 5 MG-ACETAMINOPHEN 325 MG TABLET	Outpatient	0 days 05:20:00	0.222222	Home/Hospice	40
2017	62	Female	Home or Self Care	TRAMADOL 50 MG TABLET	Outpatient	1 days 05:19:00	1.22153	Home/Hospice	150
2017	29	Female	Home or Self Care	HYDROCODONE 5 MG-ACETAMINOPHEN 325 MG TABLET	Inpatient	9 days 19:49:00	9.82569	Home/Hospice	450
2017	37	Female	Home or Self Care	OXYCODONE-ACETAMINOPHEN 5 MG-325 MG TABLET	Inpatient	3 days 08:05:00	3.33681	Home/Hospice	135
2017	33	Female	Home or Self Care	OXYCODONE IMMEDIATE RELEASE 5 MG TABLET	Inpatient	4 days 07:34:00	4.31528	Home/Hospice	150
2017	70	Male	Home or Self Care	OXYCODONE-ACETAMINOPHEN 5 MG-325 MG TABLET	Inpatient	2 days 04:36:00	2.19167	Home/Hospice	225
2017	47	Female	Home-Health Care Svc	HYDROMORPHONE 2 MG TABLET	Outpatient	3 days 04:31:00	3.18819	Home/Hospice	470
2017	56	Female	Home or Self Care	OXYCODONE IMMEDIATE RELEASE 5 MG TABLET	Outpatient	1 days 02:04:00	1.08611	Home/Hospice	225
2017	46	Male	Home or Self Care	OXYCODONE-ACETAMINOPHEN 5 MG-325 MG TABLET	Outpatient	0 days 13:09:00	0.547917	Home/Hospice	150
2017	62	Female	Home or Self Care	OXYCODONE-ACETAMINOPHEN 5 MG-325 MG TABLET	Outpatient	0 days 08:26:00	0.351389	Home/Hospice	150
2017	65	Female	Home or Self Care	OXYCODONE IMMEDIATE RELEASE 5 MG TABLET	Outpatient	1 days 08:46:00	1.36528	Home/Hospice	300
2017	88	Female	Skilled Nursing Facility	TRAMADOL 50 MG TABLET	Inpatient	15 days 00:17:00	15.0118	Other Healthcare	150
2017	27	Male	Home or Self Care	OXYCODONE IMMEDIATE RELEASE 5 MG TABLET	Outpatient	1 days 05:13:00	1.21736	Home/Hospice	300
2017	77	Male	Skilled Nursing Facility	ACETAMINOPHEN 300 MG-CODEINE 30 MG TABLET	Outpatient	1 days 05:42:00	1.2375	Other Healthcare	135
2017	71	Female	Skilled Nursing Facility	OXYCODONE IMMEDIATE RELEASE 5 MG TABLET	Inpatient	3 days 01:52:00	3.07778	Other Healthcare	1350
2017	53	Female	Home or Self Care	HYDROCODONE 5 MG-ACETAMINOPHEN 325 MG TABLET	Outpatient	0 days 04:48:00	0.2	Home/Hospice	60
2017	77	Male	Skilled Nursing Facility	TRAMADOL 50 MG TABLET	Inpatient	5 days 18:06:00	5.75417	Other Healthcare	300
2017	77	Male	Skilled Nursing Facility	TRAMADOL 50 MG TABLET	Inpatient	5 days 18:06:00	5.75417	Other Healthcare	300
2017	23	Female	Home or Self Care	OXYCODONE-ACETAMINOPHEN 5 MG-325 MG TABLET	Outpatient	1 days 19:39:00	1.81875	Home/Hospice	150	25.3521	90
2017	66	Female	Home or Self Care	HYDROCODONE 5 MG-ACETAMINOPHEN 325 MG TABLET	Inpatient	1 days 21:03:00	1.87708	Home/Hospice	120
2017	31	Female	Home or Self Care	OXYCODONE IMMEDIATE RELEASE 5 MG TABLET	Inpatient	4 days 04:38:00	4.19306	Home/Hospice	135
2017	88	Female	Skilled Nursing Facility	OXYCODONE IMMEDIATE RELEASE 5 MG TABLET	Inpatient	3 days 10:02:00	3.41806	Other Healthcare	375
2017	70	Male	Home or Self Care	HYDROCODONE 5 MG-ACETAMINOPHEN 325 MG TABLET	Outpatient	0 days 07:48:00	0.325	Home/Hospice	150
2017	70	Male	Home or Self Care	HYDROCODONE 5 MG-ACETAMINOPHEN 325 MG TABLET	Outpatient	0 days 07:48:00	0.325	Home/Hospice	150
2017	74	Male	Home or Self Care	HYDROMORPHONE 2 MG TABLET	Inpatient	0 days 10:49:00	0.450694	Home/Hospice	240
2017	50	Female	Home or Self Care	OXYCODONE-ACETAMINOPHEN 5 MG-325 MG TABLET	Outpatient	2 days 06:38:00	2.27639	Home/Hospice	150
2017	48	Male	Home or Self Care	HYDROCODONE 5 MG-ACETAMINOPHEN 325 MG TABLET	Outpatient	0 days 05:03:00	0.210417	Home/Hospice	100
2017	74	Female	Home or Self Care	OXYCODONE IMMEDIATE RELEASE 5 MG TABLET	Outpatient	0 days 07:45:00	0.322917	Home/Hospice	225
2017	55	Male	Home or Self Care	OXYCODONE-ACETAMINOPHEN 5 MG-325 MG TABLET	Outpatient	0 days 04:33:00	0.189583	Home/Hospice	180
2017	50	Male	Home or Self Care	OXYCODONE IMMEDIATE RELEASE 5 MG TABLET	Inpatient	4 days 04:03:00	4.16875	Home/Hospice	375
2017	35	Female	Home or Self Care	OXYCODONE IMMEDIATE RELEASE 5 MG TABLET	Inpatient	4 days 00:20:00	4.01389	Home/Hospice	225
2017	84	Female	Skilled Nursing Facility	ACETAMINOPHEN 300 MG-CODEINE 30 MG TABLET	Inpatient	2 days 22:39:00	2.94375	Other Healthcare	270
2017	49	Female	Skilled Nursing Facility	OXYCODONE-ACETAMINOPHEN 5 MG-325 MG TABLET	Inpatient	3 days 11:46:00	3.49028	Other Healthcare	450
2017	34	Female	Home-Health Care Svc	OXYCODONE-ACETAMINOPHEN 5 MG-325 MG TABLET	Inpatient	3 days 06:28:00	3.26944	Home/Hospice	450
2017	68	Male	Home-Health Care Svc	OXYCODONE ER 10 MG TABLET,CRUSH RESISTANT,EXTENDED RELEASE 12 HR	Inpatient	3 days 07:27:00	3.31042	Home/Hospice	270
2017	58	Male	Home-Health Care Svc	OXYCODONE-ACETAMINOPHEN 5 MG-325 MG TABLET	Inpatient	2 days 21:49:00	2.90903	Home/Hospice	450
2017	36	Female	Home or Self Care	OXYCODONE IMMEDIATE RELEASE 5 MG TABLET	Inpatient	4 days 10:32:00	4.43889	Home/Hospice	225
2017	47	Female	Home or Self Care	OXYCODONE-ACETAMINOPHEN 5 MG-325 MG TABLET	Inpatient	1 days 05:27:00	1.22708	Home/Hospice	180
2017	38	Female	Home or Self Care	HYDROCODONE 5 MG-ACETAMINOPHEN 325 MG TABLET	Inpatient	1 days 23:52:00	1.99444	Home/Hospice	150
2017	37	Female	Home or Self Care	TRAMADOL 50 MG TABLET	Inpatient	9 days 05:00:00	9.20833	Home/Hospice	600
2017	34	Female	Home or Self Care	OXYCODONE-ACETAMINOPHEN 5 MG-325 MG TABLET	Outpatient	0 days 23:11:00	0.965972	Home/Hospice	180
2017	41	Female	Home or Self Care	OXYCODONE-ACETAMINOPHEN 5 MG-325 MG TABLET	Inpatient	3 days 03:23:00	3.14097	Home/Hospice	225
2017	18	Male	Home or Self Care	ACETAMINOPHEN 300 MG-CODEINE 30 MG TABLET	Outpatient	2 days 08:45:00	2.36458	Home/Hospice	135
2017	50	Female	Home or Self Care	OXYCODONE-ACETAMINOPHEN 5 MG-325 MG TABLET	Outpatient	1 days 06:06:00	1.25417	Home/Hospice	150
2017	85	Female	Skilled Nursing Facility	TRAMADOL 50 MG TABLET	Inpatient	9 days 07:03:00	9.29375	Other Healthcare	150
2017	83	Male	Home or Self Care	OXYCODONE-ACETAMINOPHEN 5 MG-325 MG TABLET	Outpatient	0 days 06:30:00	0.270833	Home/Hospice	225
2017	42	Male	Home or Self Care	HYDROCODONE 5 MG-ACETAMINOPHEN 325 MG TABLET	Outpatient	0 days 04:08:00	0.172222	Home/Hospice	100
2017	38	Male	Home or Self Care	HYDROCODONE 5 MG-ACETAMINOPHEN 325 MG TABLET	Outpatient	0 days 04:20:00	0.180556	Home/Hospice	100
2017	59	Female	Home or Self Care	ACETAMINOPHEN 300 MG-CODEINE 30 MG TABLET	Outpatient	0 days 04:53:00	0.203472	Home/Hospice	45
2017	29	Female	Home or Self Care	OXYCODONE IMMEDIATE RELEASE 5 MG TABLET	Inpatient	4 days 02:30:00	4.10417	Home/Hospice	180
2017	73	Female	Home-Health Care Svc	OXYCODONE IMMEDIATE RELEASE 5 MG TABLET	Inpatient	2 days 03:37:00	2.15069	Home/Hospice	510	30.4062	300
2017	73	Female	Home-Health Care Svc	OXYCODONE IMMEDIATE RELEASE 5 MG TABLET	Inpatient	2 days 03:37:00	2.15069	Home/Hospice	510	30.4062	300
2017	65	Female	Home or Self Care	OXYCODONE-ACETAMINOPHEN 5 MG-325 MG TABLET	Outpatient	1 days 03:18:00	1.1375	Home/Hospice	150
2017	62	Male	Home or Self Care	OXYCODONE IMMEDIATE RELEASE 5 MG TABLET	Outpatient	0 days 23:08:00	0.963889	Home/Hospice	225
2017	37	Female	Home or Self Care	OXYCODONE IMMEDIATE RELEASE 5 MG TABLET	Inpatient	4 days 01:25:00	4.05903	Home/Hospice	150
2017	70	Female	Home or Self Care	OXYCODONE IMMEDIATE RELEASE 10 MG TABLET	Inpatient	1 days 07:33:00	1.31458	Home/Hospice	900	10.4306	900
2017	60	Male	Skilled Nursing Facility	OXYCODONE IMMEDIATE RELEASE 5 MG TABLET	Inpatient	6 days 22:52:00	6.95278	Other Healthcare	675
2017	76	Male	Home or Self Care	OXYCODONE IMMEDIATE RELEASE 5 MG TABLET	Inpatient	1 days 08:55:00	1.37153	Home/Hospice	300
2017	69	Female	Home or Self Care	OXYCODONE IMMEDIATE RELEASE 5 MG TABLET	Inpatient	2 days 09:15:00	2.38542	Home/Hospice	375
2017	56	Male	Home or Self Care	OXYCODONE-ACETAMINOPHEN 5 MG-325 MG TABLET	Outpatient	0 days 08:50:00	0.368056	Home/Hospice	150
2017	23	Male	Home or Self Care	OXYCODONE-ACETAMINOPHEN 5 MG-325 MG TABLET	Outpatient	1 days 05:52:00	1.24444	Home/Hospice	180
2017	89	Female	Home or Self Care	OXYCODONE-ACETAMINOPHEN 5 MG-325 MG TABLET	Outpatient	0 days 06:13:00	0.259028	Home/Hospice	180
2017	72	Female	Home or Self Care	HYDROCODONE 5 MG-ACETAMINOPHEN 325 MG TABLET	Outpatient	0 days 09:43:00	0.404861	Home/Hospice	100
2017	59	Female	Skilled Nursing Facility	HYDROMORPHONE 4 MG TABLET	Inpatient	3 days 02:40:00	3.11111	Other Healthcare	720
2017	67	Male	Home-Health Care Svc	OXYCODONE IMMEDIATE RELEASE 5 MG TABLET	Inpatient	3 days 05:05:00	3.21181	Home/Hospice	225
2017	60	Male	Home-Health Care Svc	OXYCODONE IMMEDIATE RELEASE 5 MG TABLET	Inpatient	2 days 07:36:00	2.31667	Home/Hospice	375
2017	54	Male	Home-Health Care Svc	OXYCODONE IMMEDIATE RELEASE 5 MG TABLET	Inpatient	6 days 07:56:00	6.33056	Home/Hospice	150
2017	66	Female	Home-Health Care Svc	OXYCODONE IMMEDIATE RELEASE 5 MG TABLET	Inpatient	3 days 05:10:00	3.21528	Home/Hospice	225
2017	65	Female	Rehab Facility or Unit (Medical)	OXYCODONE IMMEDIATE RELEASE 5 MG TABLET	Inpatient	3 days 01:55:00	3.07986	Other Healthcare	300
2017	63	Male	Home or Self Care	OXYCODONE-ACETAMINOPHEN 5 MG-325 MG TABLET	Outpatient	1 days 07:04:00	1.29444	Home/Hospice	225
2017	61	Female	Home or Self Care	OXYCODONE-ACETAMINOPHEN 5 MG-325 MG TABLET	Outpatient	0 days 08:04:00	0.336111	Home/Hospice	150
2017	34	Female	Home or Self Care	OXYCODONE-ACETAMINOPHEN 5 MG-325 MG TABLET	Outpatient	0 days 10:27:00	0.435417	Home/Hospice	150
2017	75	Female	Home-Health Care Svc	OXYCODONE IMMEDIATE RELEASE 5 MG TABLET	Inpatient	3 days 05:16:00	3.21944	Home/Hospice	300
2017	50	Female	Home or Self Care	HYDROCODONE 5 MG-ACETAMINOPHEN 325 MG TABLET	Outpatient	0 days 05:40:00	0.236111	Home/Hospice	60
2017	54	Male	Home or Self Care	OXYCODONE IMMEDIATE RELEASE 5 MG TABLET	Inpatient	3 days 01:32:00	3.06389	Home/Hospice	375
2017	33	Male	Home or Self Care	OXYCODONE-ACETAMINOPHEN 5 MG-325 MG TABLET	Outpatient	1 days 02:45:00	1.11458	Home/Hospice	450	20.5639	450
2017	69	Female	Home or Self Care	OXYCODONE IMMEDIATE RELEASE 5 MG TABLET	Inpatient	3 days 07:19:00	3.30486	Home/Hospice	1350
2017	79	Male	Home-Health Care Svc	OXYCODONE IMMEDIATE RELEASE 5 MG TABLET	Inpatient	3 days 00:37:00	3.02569	Home/Hospice	225
2017	48	Female	Home or Self Care	OXYCODONE-ACETAMINOPHEN 5 MG-325 MG TABLET	Outpatient	0 days 08:09:00	0.339583	Home/Hospice	150
2017	71	Female	Skilled Nursing Facility	OXYCODONE IMMEDIATE RELEASE 10 MG TABLET	Inpatient	3 days 03:50:00	3.15972	Other Healthcare	1350
2017	64	Female	Skilled Nursing Facility	OXYCODONE-ACETAMINOPHEN 5 MG-325 MG TABLET	Inpatient	3 days 09:07:00	3.37986	Other Healthcare	450	0	900
2017	29	Female	Home or Self Care	OXYCODONE IMMEDIATE RELEASE 5 MG TABLET	Inpatient	4 days 18:22:00	4.76528	Home/Hospice	150
2017	84	Female	Skilled Nursing Facility	TRAMADOL 50 MG TABLET	Inpatient	5 days 06:10:00	5.25694	Other Healthcare	150
2017	67	Male	Home or Self Care	OXYCODONE-ACETAMINOPHEN 5 MG-325 MG TABLET	Outpatient	0 days 06:30:00	0.270833	Home/Hospice	225
2017	31	Female	Home or Self Care	OXYCODONE-ACETAMINOPHEN 5 MG-325 MG TABLET	Inpatient	5 days 14:37:00	5.60903	Home/Hospice	225
2017	74	Male	Home or Self Care	TRAMADOL 50 MG TABLET	Inpatient	5 days 05:42:00	5.2375	Home/Hospice	250
2017	57	Male	Home or Self Care	OXYCODONE-ACETAMINOPHEN 5 MG-325 MG TABLET	Inpatient	7 days 05:08:00	7.21389	Home/Hospice	225
2017	62	Female	Skilled Nursing Facility	HYDROMORPHONE 2 MG TABLET	Inpatient	4 days 23:32:00	4.98056	Other Healthcare	960
2017	49	Male	Home or Self Care	OXYCODONE IMMEDIATE RELEASE 5 MG TABLET	Inpatient	4 days 12:51:00	4.53542	Home/Hospice	75
2017	89	Female	Skilled Nursing Facility	TRAMADOL 50 MG TABLET	Inpatient	3 days 04:14:00	3.17639	Other Healthcare	525	12.4153	450
2017	33	Female	Home or Self Care	OXYCODONE-ACETAMINOPHEN 5 MG-325 MG TABLET	Inpatient	4 days 03:43:00	4.15486	Home/Hospice	225
2017	78	Male	Rehab Facility or Unit (Medical)	OXYCODONE ER 10 MG TABLET,CRUSH RESISTANT,EXTENDED RELEASE 12 HR	Inpatient	3 days 03:32:00	3.14722	Other Healthcare	1350
2017	78	Male	Rehab Facility or Unit (Medical)	OXYCODONE ER 10 MG TABLET,CRUSH RESISTANT,EXTENDED RELEASE 12 HR	Inpatient	3 days 03:32:00	3.14722	Other Healthcare	1350
2017	40	Female	Home or Self Care	OXYCODONE IMMEDIATE RELEASE 5 MG TABLET	Inpatient	3 days 22:50:00	3.95139	Home/Hospice	150
2017	51	Male	Home or Self Care	OXYCODONE-ACETAMINOPHEN 5 MG-325 MG TABLET	Outpatient	1 days 05:13:00	1.21736	Home/Hospice	450
2017	45	Female	Home or Self Care	OXYCODONE IMMEDIATE RELEASE 5 MG TABLET	Inpatient	2 days 05:45:00	2.23958	Home/Hospice	375	56.5035	4725
2017	57	Female	Home-Health Care Svc	OXYCODONE IMMEDIATE RELEASE 5 MG TABLET	Inpatient	1 days 19:36:00	1.81667	Home/Hospice	225	5.46181	225
2017	75	Male	Skilled Nursing Facility	OXYCODONE IMMEDIATE RELEASE 10 MG TABLET	Inpatient	4 days 05:49:00	4.24236	Other Healthcare	675
2017	40	Female	Home or Self Care	OXYCODONE IMMEDIATE RELEASE 5 MG TABLET	Inpatient	4 days 05:49:00	4.24236	Home/Hospice	225
2017	12	Female	Home or Self Care	OXYCODONE IMMEDIATE RELEASE 5 MG TABLET	Outpatient	1 days 02:20:00	1.09722	Home/Hospice	75
2017	37	Male	Home or Self Care	OXYCODONE-ACETAMINOPHEN 5 MG-325 MG TABLET	Inpatient	3 days 03:31:00	3.14653	Home/Hospice	270
2017	17	Female	Home or Self Care	OXYCODONE-ACETAMINOPHEN 5 MG-325 MG TABLET	Outpatient	1 days 20:33:00	1.85625	Home/Hospice	112.5
2017	37	Female	Home or Self Care	ACETAMINOPHEN 300 MG-CODEINE 30 MG TABLET	Inpatient	4 days 05:03:00	4.21042	Home/Hospice	135
2017	72	Male	Skilled Nursing Facility	TRAMADOL 50 MG TABLET	Inpatient	3 days 01:44:00	3.07222	Other Healthcare	150
2017	80	Female	Home or Self Care	OXYCODONE IMMEDIATE RELEASE 5 MG TABLET	Outpatient	0 days 06:48:00	0.283333	Home/Hospice	225
2017	29	Female	Home or Self Care	OXYCODONE-ACETAMINOPHEN 5 MG-325 MG TABLET	Outpatient	0 days 07:07:00	0.296528	Home/Hospice	150
2017	68	Male	Rehab Facility or Unit (Medical)	OXYCODONE ER 10 MG TABLET,CRUSH RESISTANT,EXTENDED RELEASE 12 HR	Inpatient	6 days 06:22:00	6.26528	Other Healthcare	1140
2017	24	Female	Home or Self Care	OXYCODONE-ACETAMINOPHEN 5 MG-325 MG TABLET	Outpatient	1 days 01:03:00	1.04375	Home/Hospice	150
2017	75	Male	Home or Self Care	OXYCODONE-ACETAMINOPHEN 5 MG-325 MG TABLET	Outpatient	0 days 06:55:00	0.288194	Home/Hospice	112.5
2017	52	Female	Home or Self Care	HYDROCODONE 5 MG-ACETAMINOPHEN 325 MG TABLET	Outpatient	0 days 07:31:00	0.313194	Home/Hospice	40
2017	45	Male	Home or Self Care	OXYCODONE-ACETAMINOPHEN 5 MG-325 MG TABLET	Outpatient	0 days 08:14:00	0.343056	Home/Hospice	150
2017	55	Male	Skilled Nursing Facility	OXYCODONE-ACETAMINOPHEN 5 MG-325 MG TABLET	Inpatient	3 days 04:49:00	3.20069	Other Healthcare	1290
2017	36	Female	Home or Self Care	OXYCODONE IMMEDIATE RELEASE 5 MG TABLET	Inpatient	4 days 03:27:00	4.14375	Home/Hospice	225
2017	37	Female	Home or Self Care	HYDROMORPHONE 4 MG TABLET	Inpatient	4 days 05:41:00	4.23681	Home/Hospice	480
2017	60	Male	Home or Self Care	OXYCODONE IMMEDIATE RELEASE 5 MG TABLET	Outpatient	0 days 06:23:00	0.265972	Home/Hospice	225
2017	76	Female	Skilled Nursing Facility	OXYCODONE IMMEDIATE RELEASE 5 MG TABLET	Inpatient	4 days 08:41:00	4.36181	Other Healthcare	225	28.375	200
2017	29	Female	Home or Self Care	OXYCODONE IMMEDIATE RELEASE 5 MG TABLET	Inpatient	4 days 04:26:00	4.18472	Home/Hospice	225
2017	39	Female	Home or Self Care	OXYCODONE-ACETAMINOPHEN 5 MG-325 MG TABLET	Outpatient	0 days 05:01:00	0.209028	Home/Hospice	225
2017	51	Female	Home or Self Care	OXYCODONE IMMEDIATE RELEASE 5 MG TABLET	Inpatient	3 days 02:31:00	3.10486	Home/Hospice	180
2017	32	Female	Home or Self Care	OXYCODONE IMMEDIATE RELEASE 10 MG TABLET	Inpatient	3 days 01:47:00	3.07431	Home/Hospice	450
2017	85	Female	Home-Health Care Svc	OXYCODONE IMMEDIATE RELEASE 15 MG TABLET	Inpatient	11 days 11:43:00	11.4882	Home/Hospice	1350
2017	36	Female	Home or Self Care	OXYCODONE-ACETAMINOPHEN 5 MG-325 MG TABLET	Outpatient	2 days 06:48:00	2.28333	Home/Hospice	300
2017	36	Female	Home or Self Care	OXYCODONE IMMEDIATE RELEASE 5 MG TABLET	Inpatient	3 days 12:37:00	3.52569	Home/Hospice	225
2017	40	Female	Home or Self Care	OXYCODONE IMMEDIATE RELEASE 5 MG TABLET	Inpatient	3 days 08:07:00	3.33819	Home/Hospice	225
2017	62	Male	Skilled Nursing Facility	OXYCODONE IMMEDIATE RELEASE 5 MG TABLET	Inpatient	6 days 05:41:00	6.23681	Other Healthcare	1350
2017	66	Female	Home or Self Care	OXYCODONE-ACETAMINOPHEN 5 MG-325 MG TABLET	Outpatient	0 days 08:36:00	0.358333	Home/Hospice	150
2017	75	Female	Home or Self Care	HYDROMORPHONE 2 MG TABLET	Inpatient	2 days 03:45:00	2.15625	Home/Hospice	96
2017	42	Female	Home or Self Care	OXYCODONE-ACETAMINOPHEN 5 MG-325 MG TABLET	Inpatient	1 days 21:19:00	1.88819	Home/Hospice	150
2017	64	Male	Home or Self Care	HYDROMORPHONE 2 MG TABLET	Inpatient	6 days 23:29:00	6.97847	Home/Hospice	56
2017	91	Female	Skilled Nursing Facility	TRAMADOL 50 MG TABLET	Inpatient	5 days 16:44:00	5.69722	Other Healthcare	300
2017	74	Female	Home-Health Care Svc	OXYCODONE IMMEDIATE RELEASE 5 MG TABLET	Inpatient	3 days 07:38:00	3.31806	Home/Hospice	675
2017	61	Female	Skilled Nursing Facility	TRAMADOL 50 MG TABLET	Inpatient	3 days 04:24:00	3.18333	Other Healthcare	300
2017	71	Female	Home or Self Care	HYDROCODONE 5 MG-ACETAMINOPHEN 325 MG TABLET	Outpatient	0 days 06:21:00	0.264583	Home/Hospice	40
2017	57	Female	Skilled Nursing Facility	HYDROMORPHONE 2 MG TABLET	Inpatient	3 days 17:10:00	3.71528	Other Healthcare	480
2017	74	Male	Skilled Nursing Facility	TRAMADOL 50 MG TABLET	Inpatient	3 days 01:24:00	3.05833	Other Healthcare	375
2017	75	Female	Hospice/Medical Facility	HYDROMORPHONE 1 MG/ML INJECTION SYRINGE	Inpatient	19 days 16:58:00	19.7069	Other Healthcare	0
2017	57	Female	Home or Self Care	OXYCODONE IMMEDIATE RELEASE 5 MG TABLET	Inpatient	2 days 22:00:00	2.91667	Home/Hospice	225
2017	74	Male	Home or Self Care	OXYCODONE IMMEDIATE RELEASE 5 MG TABLET	Inpatient	3 days 08:57:00	3.37292	Home/Hospice	450
2017	58	Female	Home or Self Care	OXYCODONE-ACETAMINOPHEN 5 MG-325 MG TABLET	Outpatient	1 days 01:29:00	1.06181	Home/Hospice	225
2017	43	Female	Home or Self Care	ACETAMINOPHEN 300 MG-CODEINE 30 MG TABLET	Outpatient	0 days 08:53:00	0.370139	Home/Hospice	45
2017	13	Male	Home or Self Care	ACETAMINOPHEN 300 MG-CODEINE 30 MG TABLET	Outpatient	0 days 07:08:00	0.297222	Home/Hospice	270
2017	75	Female	Skilled Nursing Facility	OXYCODONE IMMEDIATE RELEASE 5 MG TABLET	Inpatient	3 days 08:37:00	3.35903	Other Healthcare	225
2017	86	Female	Home or Self Care	TRAMADOL 50 MG TABLET	Outpatient	0 days 18:14:00	0.759722	Home/Hospice	150
2017	52	Female	Home or Self Care	HYDROCODONE 5 MG-ACETAMINOPHEN 325 MG TABLET	Outpatient	0 days 07:22:00	0.306944	Home/Hospice	100
2017	63	Male	Home or Self Care	OXYCODONE-ACETAMINOPHEN 5 MG-325 MG TABLET	Outpatient	1 days 02:03:00	1.08542	Home/Hospice	450
2017	51	Male	Home or Self Care	OXYCODONE-ACETAMINOPHEN 5 MG-325 MG TABLET	Inpatient	1 days 16:49:00	1.70069	Home/Hospice	150
2017	45	Male	Home or Self Care	OXYCODONE-ACETAMINOPHEN 5 MG-325 MG TABLET	Outpatient	0 days 05:20:00	0.222222	Home/Hospice	150
2017	61	Female	Home-Health Care Svc	OXYCODONE IMMEDIATE RELEASE 5 MG TABLET	Inpatient	3 days 09:22:00	3.39028	Home/Hospice	375
2017	81	Female	Skilled Nursing Facility	OXYCODONE IMMEDIATE RELEASE 5 MG TABLET	Inpatient	3 days 03:43:00	3.15486	Other Healthcare	1350
2017	38	Male	Home or Self Care	OXYCODONE IMMEDIATE RELEASE 5 MG TABLET	Inpatient	4 days 00:39:00	4.02708	Home/Hospice	150	7.55347	180
2017	69	Male	Home or Self Care	OXYCODONE IMMEDIATE RELEASE 15 MG TABLET	Inpatient	2 days 07:40:00	2.31944	Home/Hospice	2190
2017	45	Female	Home or Self Care	OXYCODONE-ACETAMINOPHEN 5 MG-325 MG TABLET	Outpatient	1 days 07:43:00	1.32153	Home/Hospice	90
2017	32	Female	Home or Self Care	OXYCODONE-ACETAMINOPHEN 5 MG-325 MG TABLET	Outpatient	0 days 07:26:00	0.309722	Home/Hospice	225
2017	71	Female	Home or Self Care	OXYCODONE-ACETAMINOPHEN 5 MG-325 MG TABLET	Outpatient	0 days 04:46:00	0.198611	Home/Hospice	225
2017	91	Male	Home or Self Care	ACETAMINOPHEN 300 MG-CODEINE 30 MG TABLET	Inpatient	2 days 06:17:00	2.26181	Home/Hospice	90
2017	31	Female	Home or Self Care	OXYCODONE-ACETAMINOPHEN 5 MG-325 MG TABLET	Inpatient	3 days 03:35:00	3.14931	Home/Hospice	225
2017	33	Female	Home or Self Care	OXYCODONE IMMEDIATE RELEASE 5 MG TABLET	Inpatient	3 days 04:03:00	3.16875	Home/Hospice	225
2017	83	Male	Home-Health Care Svc	HYDROCODONE 5 MG-ACETAMINOPHEN 325 MG TABLET	Inpatient	4 days 02:45:00	4.11458	Home/Hospice	300
2017	47	Female	Home or Self Care	OXYCODONE-ACETAMINOPHEN 5 MG-325 MG TABLET	Outpatient	0 days 09:20:00	0.388889	Home/Hospice	150
2017	35	Female	Home or Self Care	OXYCODONE IMMEDIATE RELEASE 5 MG TABLET	Inpatient	5 days 00:48:00	5.03333	Home/Hospice	225
2017	71	Male	Home or Self Care	OXYCODONE-ACETAMINOPHEN 5 MG-325 MG TABLET	Inpatient	2 days 04:16:00	2.17778	Home/Hospice	180
2017	53	Female	Home or Self Care	OXYCODONE IMMEDIATE RELEASE 5 MG TABLET	Inpatient	4 days 09:11:00	4.38264	Home/Hospice	225	0.553472	150
2017	66	Female	Home or Self Care	TRAMADOL 50 MG TABLET	Outpatient	1 days 01:35:00	1.06597	Home/Hospice	450
2017	50	Male	Home or Self Care	OXYCODONE IMMEDIATE RELEASE 5 MG TABLET	Inpatient	1 days 18:31:00	1.77153	Home/Hospice	375
2017	67	Male	Home or Self Care	OXYCODONE IMMEDIATE RELEASE 5 MG TABLET	Outpatient	1 days 01:41:00	1.07014	Home/Hospice	180
2017	77	Male	Home or Self Care	TRAMADOL 50 MG TABLET	Inpatient	3 days 05:23:00	3.22431	Home/Hospice	375
2017	61	Male	Skilled Nursing Facility	OXYCODONE IMMEDIATE RELEASE 5 MG TABLET	Inpatient	6 days 04:41:00	6.19514	Other Healthcare	2250
2017	19	Male	Home or Self Care	OXYCODONE-ACETAMINOPHEN 5 MG-325 MG TABLET	Outpatient	1 days 01:04:00	1.04444	Home/Hospice	450
2017	69	Male	Home or Self Care	HYDROCODONE 5 MG-ACETAMINOPHEN 325 MG TABLET	Outpatient	0 days 08:23:00	0.349306	Home/Hospice	100
2017	26	Female	Home or Self Care	OXYCODONE-ACETAMINOPHEN 5 MG-325 MG TABLET	Inpatient	2 days 19:14:00	2.80139	Home/Hospice	225
2017	33	Female	Home or Self Care	OXYCODONE IMMEDIATE RELEASE 5 MG TABLET	Inpatient	4 days 03:34:00	4.14861	Home/Hospice	300
2017	66	Male	Home or Self Care	OXYCODONE-ACETAMINOPHEN 5 MG-325 MG TABLET	Outpatient	0 days 07:49:00	0.325694	Home/Hospice	225
2017	63	Female	Home or Self Care	OXYCODONE IMMEDIATE RELEASE 5 MG TABLET	Outpatient	0 days 07:08:00	0.297222	Home/Hospice	540
2017	72	Female	Home or Self Care	OXYCODONE IMMEDIATE RELEASE 5 MG TABLET	Outpatient	1 days 02:53:00	1.12014	Home/Hospice	337.5
2017	73	Male	Home or Self Care	TRAMADOL 50 MG TABLET	Inpatient	3 days 04:45:00	3.19792	Home/Hospice	575
2017	79	Female	Skilled Nursing Facility	TRAMADOL 50 MG TABLET	Inpatient	4 days 03:30:00	4.14583	Other Healthcare	1650
2017	72	Male	Skilled Nursing Facility	OXYCODONE IMMEDIATE RELEASE 5 MG TABLET	Inpatient	3 days 03:02:00	3.12639	Other Healthcare	1350
2017	17	Female	Home or Self Care	ACETAMINOPHEN 300 MG-CODEINE 30 MG TABLET	Outpatient	0 days 04:32:00	0.188889	Home/Hospice	45
2017	31	Female	Home or Self Care	OXYCODONE IMMEDIATE RELEASE 5 MG TABLET	Inpatient	4 days 04:14:00	4.17639	Home/Hospice	225
2017	31	Female	Home or Self Care	OXYCODONE IMMEDIATE RELEASE 5 MG TABLET	Inpatient	4 days 13:23:00	4.55764	Home/Hospice	225
2017	36	Female	Home or Self Care	OXYCODONE-ACETAMINOPHEN 5 MG-325 MG TABLET	Outpatient	1 days 08:05:00	1.33681	Home/Hospice	150
2017	72	Male	Home or Self Care	OXYCODONE-ACETAMINOPHEN 5 MG-325 MG TABLET	Inpatient	3 days 06:47:00	3.28264	Home/Hospice	180	53.441	170.28
2017	75	Male	Home or Self Care	OXYCODONE IMMEDIATE RELEASE 5 MG TABLET	Inpatient	3 days 01:15:00	3.05208	Home/Hospice	225
2017	23	Female	Home or Self Care	HYDROMORPHONE 2 MG TABLET	Inpatient	4 days 08:59:00	4.37431	Home/Hospice	320
2017	69	Female	Home-Health Care Svc	OXYCODONE IMMEDIATE RELEASE 5 MG TABLET	Inpatient	3 days 02:55:00	3.12153	Home/Hospice	300
2017	67	Female	Home or Self Care	OXYCODONE IMMEDIATE RELEASE 5 MG TABLET	Inpatient	4 days 03:50:00	4.15972	Home/Hospice	300
2017	59	Male	Home or Self Care	OXYCODONE-ACETAMINOPHEN 5 MG-325 MG TABLET	Outpatient	1 days 05:37:00	1.23403	Home/Hospice	225
2017	82	Female	Home or Self Care	TRAMADOL 50 MG TABLET	Inpatient	3 days 23:45:00	3.98958	Home/Hospice	150
2017	54	Male	Skilled Nursing Facility	OXYCODONE IMMEDIATE RELEASE 15 MG TABLET	Inpatient	4 days 13:06:00	4.54583	Other Healthcare	450
2017	65	Female	Home-Health Care Svc	TRAMADOL 50 MG TABLET	Inpatient	15 days 02:17:00	15.0951	Home/Hospice	200	18.309	80
2017	23	Male	Home or Self Care	HYDROMORPHONE 2 MG TABLET	Inpatient	2 days 22:36:00	2.94167	Home/Hospice	240
2017	39	Female	Home or Self Care	OXYCODONE-ACETAMINOPHEN 5 MG-325 MG TABLET	Inpatient	3 days 20:15:00	3.84375	Home/Hospice	225
2017	32	Female	Home or Self Care	OXYCODONE-ACETAMINOPHEN 5 MG-325 MG TABLET	Inpatient	3 days 05:40:00	3.23611	Home/Hospice	225
2017	45	Female	Home or Self Care	HYDROCODONE 5 MG-ACETAMINOPHEN 325 MG TABLET	Outpatient	0 days 05:39:00	0.235417	Home/Hospice	60
2017	15	Male	Home or Self Care	OXYCODONE IMMEDIATE RELEASE 5 MG TABLET	Outpatient	1 days 03:12:00	1.13333	Home/Hospice	60
2017	59	Female	Home or Self Care	ACETAMINOPHEN 300 MG-CODEINE 30 MG TABLET	Outpatient	0 days 08:50:00	0.368056	Home/Hospice	45
2017	78	Female	Admitted as an Inpatient	HYDROCODONE 5 MG-ACETAMINOPHEN 325 MG TABLET	Outpatient	0 days 05:57:00	0.247917		60
2017	59	Male	Home or Self Care	OXYCODONE IMMEDIATE RELEASE 5 MG TABLET	Inpatient	2 days 06:10:00	2.25694	Home/Hospice	375
2017	35	Female	Home or Self Care	OXYCODONE-ACETAMINOPHEN 5 MG-325 MG TABLET	Inpatient	1 days 09:52:00	1.41111	Home/Hospice	180
2017	80	Female	Home or Self Care	OXYCODONE-ACETAMINOPHEN 5 MG-325 MG TABLET	Outpatient	0 days 09:07:00	0.379861	Home/Hospice	225	32.2049	375
2017	37	Female	Home or Self Care	OXYCODONE IMMEDIATE RELEASE 5 MG TABLET	Inpatient	3 days 05:08:00	3.21389	Home/Hospice	225
2017	60	Male	Rehab Facility or Unit (Medical)	OXYCODONE ER 10 MG TABLET,CRUSH RESISTANT,EXTENDED RELEASE 12 HR	Inpatient	3 days 07:22:00	3.30694	Other Healthcare	1575
2017	48	Male	Home or Self Care	OXYCODONE IMMEDIATE RELEASE 5 MG TABLET	Outpatient	1 days 03:26:00	1.14306	Home/Hospice	75
2017	60	Female	Skilled Nursing Facility	OXYCODONE IMMEDIATE RELEASE 5 MG TABLET	Inpatient	2 days 23:45:00	2.98958	Other Healthcare	2310
2017	77	Female	Home or Self Care	OXYCODONE IMMEDIATE RELEASE 5 MG TABLET	Outpatient	1 days 04:48:00	1.2	Home/Hospice	225
2017	52	Female	Home or Self Care	HYDROCODONE 5 MG-ACETAMINOPHEN 325 MG TABLET	Outpatient	0 days 08:24:00	0.35	Home/Hospice	100	24.2569	100
2017	66	Female	Home or Self Care	OXYCODONE IMMEDIATE RELEASE 5 MG TABLET	Inpatient	2 days 04:08:00	2.17222	Home/Hospice	187.5
2017	71	Female	Home or Self Care	TRAMADOL 50 MG TABLET	Inpatient	3 days 04:59:00	3.20764	Home/Hospice	150
2017	87	Male	Home-Health Care Svc	ACETAMINOPHEN 300 MG-CODEINE 30 MG/12.5 ML (12.5 ML) ORAL SOLUTION	Outpatient	1 days 06:43:00	1.27986	Home/Hospice	54
2017	98	Female	Skilled Nursing Facility	TRAMADOL 50 MG TABLET	Inpatient	4 days 23:32:00	4.98056	Other Healthcare	150
2017	63	Male	Home or Self Care	OXYCODONE-ACETAMINOPHEN 5 MG-325 MG TABLET	Inpatient	8 days 16:56:00	8.70556	Home/Hospice	1125
2017	32	Female	Home or Self Care	OXYCODONE-ACETAMINOPHEN 5 MG-325 MG TABLET	Inpatient	4 days 06:05:00	4.25347	Home/Hospice	150
2017	34	Female	Home or Self Care	OXYCODONE IMMEDIATE RELEASE 5 MG TABLET	Inpatient	4 days 03:44:00	4.15556	Home/Hospice	225
2017	39	Female	Home or Self Care	OXYCODONE IMMEDIATE RELEASE 5 MG TABLET	Inpatient	4 days 04:00:00	4.16667	Home/Hospice	225
2017	22	Male	Home or Self Care	OXYCODONE-ACETAMINOPHEN 5 MG-325 MG TABLET	Inpatient	4 days 05:06:00	4.2125	Home/Hospice	150
2017	33	Female	Home or Self Care	OXYCODONE IMMEDIATE RELEASE 5 MG TABLET	Inpatient	4 days 00:54:00	4.0375	Home/Hospice	112.5
2017	35	Female	Home or Self Care	OXYCODONE 5 MG CAPSULE	Inpatient	4 days 06:14:00	4.25972	Home/Hospice	150
2017	20	Female	Home or Self Care	OXYCODONE-ACETAMINOPHEN 5 MG-325 MG TABLET	Inpatient	0 days 20:21:00	0.847917	Home/Hospice	180
2017	64	Female	Home-Health Care Svc	HYDROCODONE 5 MG-ACETAMINOPHEN 325 MG TABLET	Inpatient	2 days 07:35:00	2.31597	Home/Hospice	60
2017	37	Female	Home or Self Care	OXYCODONE IMMEDIATE RELEASE 5 MG TABLET	Inpatient	4 days 03:26:00	4.14306	Home/Hospice	225
2017	40	Female	Home or Self Care	OXYCODONE IMMEDIATE RELEASE 5 MG TABLET	Inpatient	4 days 01:57:00	4.08125	Home/Hospice	150
2017	32	Female	Home or Self Care	OXYCODONE IMMEDIATE RELEASE 5 MG TABLET	Inpatient	5 days 08:22:00	5.34861	Home/Hospice	225
2017	78	Female	Skilled Nursing Facility	TRAMADOL 50 MG TABLET	Inpatient	3 days 13:49:00	3.57569	Other Healthcare	375
2017	58	Female	Home or Self Care	HYDROCODONE 5 MG-ACETAMINOPHEN 325 MG TABLET	Outpatient	0 days 05:32:00	0.230556	Home/Hospice	40
2017	73	Female	Skilled Nursing Facility	TRAMADOL 50 MG TABLET	Inpatient	3 days 03:36:00	3.15	Other Healthcare	200
2017	71	Male	Skilled Nursing Facility	OXYCODONE IMMEDIATE RELEASE 5 MG TABLET	Inpatient	3 days 04:26:00	3.18472	Other Healthcare	1350
2017	60	Female	Home-Health Care Svc	HYDROMORPHONE 2 MG TABLET	Inpatient	3 days 07:22:00	3.30694	Home/Hospice	400
2017	58	Male	Home-Health Care Svc	OXYCODONE IMMEDIATE RELEASE 5 MG TABLET	Inpatient	3 days 09:20:00	3.38889	Home/Hospice	375
2017	58	Male	Home-Health Care Svc	OXYCODONE IMMEDIATE RELEASE 10 MG TABLET	Inpatient	3 days 00:52:00	3.03611	Home/Hospice	675
2017	41	Female	Home or Self Care	OXYCODONE IMMEDIATE RELEASE 5 MG TABLET	Inpatient	4 days 07:28:00	4.31111	Home/Hospice	225
2017	68	Female	Skilled Nursing Facility	OXYCODONE IMMEDIATE RELEASE 5 MG TABLET	Inpatient	3 days 05:10:00	3.21528	Other Healthcare	1350
2017	74	Male	Home or Self Care	OXYCODONE IMMEDIATE RELEASE 5 MG TABLET	Inpatient	3 days 06:03:00	3.25208	Home/Hospice	300
2017	82	Female	Skilled Nursing Facility	OXYCODONE IMMEDIATE RELEASE 10 MG TABLET	Inpatient	2 days 23:21:00	2.97292	Other Healthcare	1350
2017	54	Male	Home or Self Care	HYDROMORPHONE 2 MG TABLET	Outpatient	1 days 05:24:00	1.225	Home/Hospice	620
2017	43	Female	Home or Self Care	OXYCODONE IMMEDIATE RELEASE 5 MG TABLET	Inpatient	4 days 05:26:00	4.22639	Home/Hospice	225
2017	71	Male	Home or Self Care	OXYCODONE IMMEDIATE RELEASE 5 MG TABLET	Outpatient	0 days 23:37:00	0.984028	Home/Hospice	225
2017	88	Female	Skilled Nursing Facility	ACETAMINOPHEN 300 MG-CODEINE 30 MG TABLET	Inpatient	5 days 00:40:00	5.02778	Other Healthcare	135
2017	36	Female	Home or Self Care	OXYCODONE-ACETAMINOPHEN 5 MG-325 MG TABLET	Inpatient	3 days 03:09:00	3.13125	Home/Hospice	150
2017	31	Female	Home or Self Care	OXYCODONE IMMEDIATE RELEASE 5 MG TABLET	Inpatient	4 days 02:18:00	4.09583	Home/Hospice	225
2017	82	Female	Skilled Nursing Facility	TRAMADOL 50 MG TABLET	Inpatient	5 days 21:17:00	5.88681	Other Healthcare	375
2017	91	Female	Skilled Nursing Facility	ACETAMINOPHEN 300 MG-CODEINE 30 MG TABLET	Inpatient	5 days 15:20:00	5.63889	Other Healthcare	270
2017	58	Female	Home or Self Care	HYDROCODONE 5 MG-ACETAMINOPHEN 325 MG TABLET	Outpatient	0 days 08:43:00	0.363194	Home/Hospice	60
2017	43	Female	Home or Self Care	OXYCODONE IMMEDIATE RELEASE 5 MG TABLET	Outpatient	1 days 01:11:00	1.04931	Home/Hospice	225
2017	60	Female	Home or Self Care	ACETAMINOPHEN 300 MG-CODEINE 30 MG TABLET	Outpatient	0 days 04:29:00	0.186806	Home/Hospice	45
2017	69	Female	Home or Self Care	OXYCODONE-ACETAMINOPHEN 5 MG-325 MG TABLET	Inpatient	2 days 11:25:00	2.47569	Home/Hospice	225
2017	64	Male	Skilled Nursing Facility	OXYCODONE-ACETAMINOPHEN 5 MG-325 MG TABLET	Inpatient	3 days 00:51:00	3.03542	Other Healthcare	225
2017	81	Male	Home or Self Care	TRAMADOL 50 MG TABLET	Inpatient	3 days 23:56:00	3.99722	Home/Hospice	150
2017	65	Male	Home or Self Care	OXYCODONE-ACETAMINOPHEN 5 MG-325 MG TABLET	Inpatient	3 days 01:58:00	3.08194	Home/Hospice	450
2017	68	Female	Home or Self Care	OXYCODONE-ACETAMINOPHEN 5 MG-325 MG TABLET	Inpatient	5 days 05:48:00	5.24167	Home/Hospice	112.5
2017	67	Female	Skilled Nursing Facility	TRAMADOL 50 MG TABLET	Inpatient	3 days 00:33:00	3.02292	Other Healthcare	300
2017	77	Female	Skilled Nursing Facility	OXYCODONE IMMEDIATE RELEASE 5 MG TABLET	Inpatient	5 days 07:13:00	5.30069	Other Healthcare	225
2017	61	Female	Home or Self Care	HYDROMORPHONE 2 MG TABLET	Outpatient	2 days 03:54:00	2.1625	Home/Hospice	480
2017	70	Female	Home or Self Care	ACETAMINOPHEN 300 MG-CODEINE 30 MG TABLET	Outpatient	0 days 04:49:00	0.200694	Home/Hospice	36
2017	35	Female	Home or Self Care	OXYCODONE 5 MG CAPSULE	Inpatient	3 days 02:34:00	3.10694	Home/Hospice	150
2017	61	Female	Skilled Nursing Facility	OXYCODONE IMMEDIATE RELEASE 5 MG TABLET	Inpatient	3 days 08:06:00	3.3375	Other Healthcare	1350
2017	70	Male	Home or Self Care	OXYCODONE IMMEDIATE RELEASE 5 MG TABLET	Inpatient	3 days 01:54:00	3.07917	Home/Hospice	375
2017	50	Female	Home or Self Care	OXYCODONE-ACETAMINOPHEN 5 MG-325 MG TABLET	Inpatient	3 days 07:15:00	3.30208	Home/Hospice	225
2017	55	Male	Home or Self Care	TRAMADOL 50 MG TABLET	Inpatient	3 days 04:44:00	3.19722	Home/Hospice	200
2017	45	Female	Home or Self Care	OXYCODONE-ACETAMINOPHEN 5 MG-325 MG TABLET	Outpatient	2 days 04:08:00	2.17222	Home/Hospice	180
2017	39	Female	Home or Self Care	OXYCODONE IMMEDIATE RELEASE 5 MG TABLET	Inpatient	4 days 06:39:00	4.27708	Home/Hospice	180
2017	44	Male	Home or Self Care	HYDROCODONE 5 MG-ACETAMINOPHEN 325 MG TABLET	Outpatient	0 days 07:13:00	0.300694	Home/Hospice	100
2017	60	Male	Home or Self Care	HYDROCODONE 5 MG-ACETAMINOPHEN 325 MG TABLET	Outpatient	1 days 02:46:00	1.11528	Home/Hospice	100
2017	44	Female	Home or Self Care	OXYCODONE-ACETAMINOPHEN 5 MG-325 MG TABLET	Outpatient	1 days 04:28:00	1.18611	Home/Hospice	150
2017	80	Female	Home or Self Care	OXYCODONE-ACETAMINOPHEN 5 MG-325 MG TABLET	Outpatient	0 days 06:08:00	0.255556	Home/Hospice	225	24.4236	150
2017	83	Female	Home or Self Care	TRAMADOL 50 MG TABLET	Inpatient	4 days 02:37:00	4.10903	Home/Hospice	150
2017	31	Female	Home or Self Care	OXYCODONE IMMEDIATE RELEASE 5 MG TABLET	Inpatient	4 days 08:42:00	4.3625	Home/Hospice	225
2017	87	Female	Skilled Nursing Facility	OXYCODONE IMMEDIATE RELEASE 5 MG TABLET	Inpatient	4 days 05:46:00	4.24028	Other Healthcare	225	17.4896	525
2017	30	Female	Home or Self Care	OXYCODONE IMMEDIATE RELEASE 5 MG TABLET	Inpatient	3 days 06:51:00	3.28542	Home/Hospice	225
2017	48	Male	Home or Self Care	OXYCODONE IMMEDIATE RELEASE 5 MG TABLET	Inpatient	3 days 06:38:00	3.27639	Home/Hospice	300	6.20417	300
2017	38	Female	Home or Self Care	OXYCODONE 5 MG CAPSULE	Inpatient	4 days 01:24:00	4.05833	Home/Hospice	225
2017	71	Female	Home or Self Care	OXYCODONE IMMEDIATE RELEASE 5 MG TABLET	Outpatient	0 days 09:53:00	0.411806	Home/Hospice	225
2017	55	Male	Home or Self Care	OXYCODONE-ACETAMINOPHEN 5 MG-325 MG TABLET	Outpatient	0 days 08:54:00	0.370833	Home/Hospice	150
2017	63	Male	Home or Self Care	OXYCODONE-ACETAMINOPHEN 5 MG-325 MG TABLET	Outpatient	0 days 07:50:00	0.326389	Home/Hospice	150
2017	59	Female	Home-Health Care Svc	OXYCODONE IMMEDIATE RELEASE 5 MG TABLET	Inpatient	4 days 07:57:00	4.33125	Home/Hospice	225
2017	56	Female	Home or Self Care	OXYCODONE IMMEDIATE RELEASE 5 MG TABLET	Outpatient	1 days 03:16:00	1.13611	Home/Hospice	150
2017	29	Female	Home or Self Care	OXYCODONE IMMEDIATE RELEASE 5 MG TABLET	Outpatient	1 days 01:36:00	1.06667	Home/Hospice	90
2017	84	Female	Skilled Nursing Facility	TRAMADOL 50 MG TABLET	Inpatient	4 days 22:59:00	4.95764	Other Healthcare	525
2017	41	Female	Home or Self Care	OXYCODONE 20 MG TABLET	Inpatient	2 days 00:19:00	2.01319	Home/Hospice	600
2017	51	Female	Home or Self Care	OXYCODONE IMMEDIATE RELEASE 5 MG TABLET	Outpatient	1 days 03:39:00	1.15208	Home/Hospice	37.5
2017	37	Female	Home or Self Care	HYDROMORPHONE 4 MG TABLET	Inpatient	2 days 06:27:00	2.26875	Home/Hospice	480
2017	74	Female	Home or Self Care	OXYCODONE IMMEDIATE RELEASE 5 MG TABLET	Inpatient	3 days 04:01:00	3.16736	Home/Hospice	225
2017	69	Female	Home or Self Care	TRAMADOL 50 MG TABLET	Inpatient	3 days 03:25:00	3.14236	Home/Hospice	300
2017	60	Female	Home or Self Care	TRAMADOL 50 MG TABLET	Inpatient	4 days 02:43:00	4.11319	Home/Hospice	100
2017	89	Female	Skilled Nursing Facility	TRAMADOL 50 MG TABLET	Inpatient	3 days 00:37:00	3.02569	Other Healthcare	300
2017	73	Female	Home or Self Care	TRAMADOL 50 MG TABLET	Outpatient	0 days 08:30:00	0.354167	Home/Hospice	150
2017	65	Male	Another Health Care Institution Not Defined Elsewhere in List	TRAMADOL 50 MG TABLET	Inpatient	20 days 07:16:00	20.3028		200
2017	85	Female	Skilled Nursing Facility	OXYCODONE IMMEDIATE RELEASE 5 MG TABLET	Inpatient	4 days 19:28:00	4.81111	Other Healthcare	1350
2017	44	Female	Home or Self Care	OXYCODONE IMMEDIATE RELEASE 5 MG TABLET	Inpatient	4 days 07:30:00	4.3125	Home/Hospice	225
2017	77	Male	Home or Self Care	OXYCODONE-ACETAMINOPHEN 5 MG-325 MG TABLET	Inpatient	1 days 11:05:00	1.46181	Home/Hospice	180
2017	46	Female	Home-Health Care Svc	HYDROMORPHONE 2 MG TABLET	Inpatient	6 days 05:40:00	6.23611	Home/Hospice	480
2017	84	Female	Skilled Nursing Facility	TRAMADOL 50 MG TABLET	Inpatient	2 days 23:48:00	2.99167	Other Healthcare	525
2017	54	Female	Home or Self Care	TRAMADOL 50 MG TABLET	Inpatient	2 days 04:43:00	2.19653	Home/Hospice	150
2017	90	Male	Skilled Nursing Facility	OXYCODONE IMMEDIATE RELEASE 5 MG TABLET	Inpatient	3 days 02:47:00	3.11597	Other Healthcare	675
2017	60	Male	Home-Health Care Svc	OXYCODONE IMMEDIATE RELEASE 5 MG TABLET	Inpatient	3 days 06:28:00	3.26944	Home/Hospice	225
2017	32	Female	Home or Self Care	OXYCODONE IMMEDIATE RELEASE 15 MG TABLET	Outpatient	1 days 05:58:00	1.24861	Home/Hospice	1350
2017	56	Female	Home or Self Care	OXYCODONE IMMEDIATE RELEASE 5 MG TABLET	Outpatient	0 days 11:48:00	0.491667	Home/Hospice	112.5
2017	42	Male	Home-Health Care Svc	TRAMADOL 50 MG TABLET	Inpatient	3 days 04:17:00	3.17847	Home/Hospice	200
2017	32	Female	Home or Self Care	OXYCODONE-ACETAMINOPHEN 5 MG-325 MG TABLET	Emergency	0 days 05:57:00	0.247917	Home/Hospice	90
2017	36	Female	Home or Self Care	OXYCODONE IMMEDIATE RELEASE 5 MG TABLET	Inpatient	44 days 22:53:00	44.9535	Home/Hospice	225
2017	28	Female	Home or Self Care	HYDROMORPHONE 4 MG TABLET	Outpatient	0 days 11:15:00	0.46875	Home/Hospice	480
2017	46	Female	Home or Self Care	OXYCODONE-ACETAMINOPHEN 5 MG-325 MG TABLET	Inpatient	2 days 09:33:00	2.39792	Home/Hospice	450
2017	33	Female	Home or Self Care	OXYCODONE IMMEDIATE RELEASE 5 MG TABLET	Inpatient	2 days 10:46:00	2.44861	Home/Hospice	225
2017	17	Male	Home or Self Care	OXYCODONE IMMEDIATE RELEASE 5 MG TABLET	Outpatient	0 days 20:19:00	0.846528	Home/Hospice	37.5
2017	28	Female	Home or Self Care	OXYCODONE IMMEDIATE RELEASE 5 MG TABLET	Inpatient	3 days 05:40:00	3.23611	Home/Hospice	225
2017	76	Male	Nursing Facility Certified	OXYCODONE-ACETAMINOPHEN 5 MG-325 MG TABLET	Inpatient	5 days 03:15:00	5.13542	Other Healthcare	225
2017	84	Female	Skilled Nursing Facility	HYDROCODONE 10 MG-ACETAMINOPHEN 325 MG TABLET	Inpatient	10 days 01:08:00	10.0472	Other Healthcare	300
2017	74	Male	Home or Self Care	OXYCODONE IMMEDIATE RELEASE 5 MG TABLET	Outpatient	1 days 07:17:00	1.30347	Home/Hospice	225
2017	59	Male	Home or Self Care	OXYCODONE-ACETAMINOPHEN 5 MG-325 MG TABLET	Outpatient	0 days 09:23:00	0.390972	Home/Hospice	150
2017	56	Female	Home or Self Care	OXYCODONE-ACETAMINOPHEN 5 MG-325 MG TABLET	Outpatient	0 days 08:29:00	0.353472	Home/Hospice	150
2017	82	Male	Home or Self Care	ACETAMINOPHEN 300 MG-CODEINE 30 MG TABLET	Outpatient	0 days 07:25:00	0.309028	Home/Hospice	54
2017	36	Female	Home or Self Care	OXYCODONE IMMEDIATE RELEASE 5 MG TABLET	Inpatient	4 days 04:04:00	4.16944	Home/Hospice	240
2017	38	Female	Home or Self Care	OXYCODONE IMMEDIATE RELEASE 5 MG TABLET	Inpatient	3 days 21:36:00	3.9	Home/Hospice	225
2017	72	Male	Home or Self Care	OXYCODONE-ACETAMINOPHEN 5 MG-325 MG TABLET	Inpatient	3 days 17:04:00	3.71111	Home/Hospice	150
2017	42	Female	Home or Self Care	OXYCODONE-ACETAMINOPHEN 5 MG-325 MG TABLET	Outpatient	1 days 05:43:00	1.23819	Home/Hospice	450
2017	68	Male	Home or Self Care	TRAMADOL 50 MG TABLET	Inpatient	2 days 23:02:00	2.95972	Home/Hospice	150
2017	70	Male	Skilled Nursing Facility	OXYCODONE IMMEDIATE RELEASE 5 MG TABLET	Inpatient	3 days 04:40:00	3.19444	Other Healthcare	225	29.5437	150
2017	59	Female	Home or Self Care	OXYCODONE IMMEDIATE RELEASE 5 MG TABLET	Inpatient	1 days 07:28:00	1.31111	Home/Hospice	300
2017	33	Male	Home or Self Care	OXYCODONE IMMEDIATE RELEASE 5 MG TABLET	Inpatient	9 days 06:05:00	9.25347	Home/Hospice	600
2017	89	Female	Skilled Nursing Facility	OXYCODONE-ACETAMINOPHEN 5 MG-325 MG TABLET	Inpatient	4 days 00:03:00	4.00208	Other Healthcare	225
2017	58	Male	Home or Self Care	OXYCODONE IMMEDIATE RELEASE 5 MG TABLET	Inpatient	4 days 01:48:00	4.075	Home/Hospice	75
2017	73	Female	Home or Self Care	OXYCODONE IMMEDIATE RELEASE 5 MG TABLET	Inpatient	0 days 23:31:00	0.979861	Home/Hospice	37.5
2017	76	Female	Skilled Nursing Facility	TRAMADOL 50 MG TABLET	Inpatient	5 days 00:34:00	5.02361	Other Healthcare	90
2017	42	Female	Home or Self Care	OXYCODONE-ACETAMINOPHEN 5 MG-325 MG TABLET	Inpatient	4 days 05:01:00	4.20903	Home/Hospice	180
2017	41	Female	Home or Self Care	OXYCODONE-ACETAMINOPHEN 5 MG-325 MG TABLET	Inpatient	4 days 10:43:00	4.44653	Home/Hospice	225
2017	62	Male	Home or Self Care	OXYCODONE-ACETAMINOPHEN 5 MG-325 MG TABLET	Outpatient	0 days 06:03:00	0.252083	Home/Hospice	150
2017	90	Female	Home or Self Care	HYDROCODONE 5 MG-ACETAMINOPHEN 325 MG TABLET	Outpatient	0 days 08:17:00	0.345139	Home/Hospice	40
2017	62	Female	Skilled Nursing Facility	OXYCODONE IMMEDIATE RELEASE 5 MG TABLET	Inpatient	3 days 02:37:00	3.10903	Other Healthcare	1350
2017	56	Female	Home or Self Care	HYDROCODONE 5 MG-ACETAMINOPHEN 325 MG TABLET	Inpatient	2 days 12:31:00	2.52153	Home/Hospice	60
2017	51	Male	Home or Self Care	OXYCODONE IMMEDIATE RELEASE 5 MG TABLET	Inpatient	3 days 02:40:00	3.11111	Home/Hospice	225
2017	39	Female	Home or Self Care	OXYCODONE IMMEDIATE RELEASE 5 MG TABLET	Inpatient	3 days 00:45:00	3.03125	Home/Hospice	225
2017	62	Female	Home or Self Care	OXYCODONE-ACETAMINOPHEN 5 MG-325 MG TABLET	Outpatient	0 days 04:50:00	0.201389	Home/Hospice	150
2017	34	Female	Home or Self Care	OXYCODONE IMMEDIATE RELEASE 5 MG TABLET	Inpatient	3 days 03:34:00	3.14861	Home/Hospice	225
2017	77	Male	Home-Health Care Svc	OXYCODONE IMMEDIATE RELEASE 5 MG TABLET	Inpatient	3 days 00:38:00	3.02639	Home/Hospice	225
2017	69	Male	Skilled Nursing Facility	OXYCODONE IMMEDIATE RELEASE 5 MG TABLET	Inpatient	3 days 07:01:00	3.29236	Other Healthcare	900
2017	88	Female	Skilled Nursing Facility	TRAMADOL 50 MG TABLET	Outpatient	1 days 01:25:00	1.05903	Other Healthcare	150
2017	44	Female	Home or Self Care	OXYCODONE 5 MG CAPSULE	Outpatient	1 days 07:48:00	1.325	Home/Hospice	150
2017	52	Female	Home or Self Care	OXYCODONE-ACETAMINOPHEN 5 MG-325 MG TABLET	Outpatient	0 days 09:07:00	0.379861	Home/Hospice	225
2017	78	Female	Skilled Nursing Facility	OXYCODONE IMMEDIATE RELEASE 5 MG TABLET	Inpatient	3 days 06:56:00	3.28889	Other Healthcare	1350
2017	28	Female	Home or Self Care	OXYCODONE-ACETAMINOPHEN 5 MG-325 MG TABLET	Inpatient	4 days 00:36:00	4.025	Home/Hospice	225
2017	56	Male	Home or Self Care	HYDROCODONE 5 MG-ACETAMINOPHEN 325 MG TABLET	Outpatient	0 days 06:43:00	0.279861	Home/Hospice	100	5.21875	60
2017	62	Female	Home or Self Care	OXYCODONE IMMEDIATE RELEASE 5 MG TABLET	Outpatient	1 days 07:56:00	1.33056	Home/Hospice	545
2017	62	Female	Home or Self Care	OXYCODONE IMMEDIATE RELEASE 5 MG TABLET	Outpatient	1 days 07:56:00	1.33056	Home/Hospice	545
2017	55	Female	Home-Health Care Svc	OXYCODONE IMMEDIATE RELEASE 5 MG TABLET	Inpatient	2 days 08:39:00	2.36042	Home/Hospice	225
2017	83	Male	Skilled Nursing Facility	OXYCODONE IMMEDIATE RELEASE 5 MG TABLET	Inpatient	2 days 23:21:00	2.97292	Other Healthcare	1350
2017	63	Female	Skilled Nursing Facility	OXYCODONE ER 40 MG TABLET,CRUSH RESISTANT,EXTENDED RELEASE 12 HR	Inpatient	7 days 04:49:00	7.20069	Other Healthcare	4080
2017	63	Male	Skilled Nursing Facility	TRAMADOL 50 MG TABLET	Inpatient	4 days 04:51:00	4.20208	Other Healthcare	300
2017	74	Female	Home or Self Care	HYDROCODONE 5 MG-ACETAMINOPHEN 325 MG TABLET	Inpatient	1 days 11:02:00	1.45972	Home/Hospice	60
2017	73	Female	Home or Self Care	OXYCODONE IMMEDIATE RELEASE 5 MG TABLET	Inpatient	3 days 04:29:00	3.18681	Home/Hospice	375
2017	14	Female	Home or Self Care	ACETAMINOPHEN 300 MG-CODEINE 30 MG TABLET	Outpatient	0 days 10:14:00	0.426389	Home/Hospice	135
2017	13	Male	Home or Self Care	ACETAMINOPHEN 300 MG-CODEINE 30 MG TABLET	Outpatient	0 days 23:35:00	0.982639	Home/Hospice	90
2017	75	Female	Skilled Nursing Facility	TRAMADOL 50 MG TABLET	Inpatient	5 days 04:32:00	5.18889	Other Healthcare	600
2017	31	Female	Home or Self Care	OXYCODONE IMMEDIATE RELEASE 5 MG TABLET	Inpatient	6 days 10:04:00	6.41944	Home/Hospice	225
2017	56	Male	Home or Self Care	OXYCODONE IMMEDIATE RELEASE 5 MG TABLET	Inpatient	3 days 00:39:00	3.02708	Home/Hospice	225
2017	33	Female	Home or Self Care	OXYCODONE-ACETAMINOPHEN 5 MG-325 MG TABLET	Inpatient	4 days 06:57:00	4.28958	Home/Hospice	150
2017	60	Female	Home or Self Care	HYDROCODONE 5 MG-ACETAMINOPHEN 325 MG TABLET	Outpatient	0 days 05:59:00	0.249306	Home/Hospice	100
2017	50	Male	Home or Self Care	OXYCODONE-ACETAMINOPHEN 5 MG-325 MG TABLET	Inpatient	2 days 01:38:00	2.06806	Home/Hospice	225
2017	56	Male	Home or Self Care	OXYCODONE-ACETAMINOPHEN 5 MG-325 MG TABLET	Outpatient	0 days 23:14:00	0.968056	Home/Hospice	150
2017	52	Male	Home or Self Care	OXYCODONE-ACETAMINOPHEN 5 MG-325 MG TABLET	Outpatient	0 days 06:03:00	0.252083	Home/Hospice	150
2017	37	Female	Home or Self Care	OXYCODONE IMMEDIATE RELEASE 5 MG TABLET	Inpatient	5 days 17:24:00	5.725	Home/Hospice	225
2017	39	Female	Home or Self Care	OXYCODONE IMMEDIATE RELEASE 5 MG TABLET	Inpatient	7 days 16:04:00	7.66944	Home/Hospice	225
2017	73	Female	Skilled Nursing Facility	OXYCODONE IMMEDIATE RELEASE 5 MG TABLET	Inpatient	5 days 11:42:00	5.4875	Other Healthcare	1350
2017	74	Male	Skilled Nursing Facility	MORPHINE 30 MG IMMEDIATE RELEASE TABLET	Inpatient	14 days 07:28:00	14.3111	Other Healthcare	2700	51.5208	360
2017	83	Male	Home or Self Care	OXYCODONE-ACETAMINOPHEN 5 MG-325 MG TABLET	Outpatient	0 days 08:20:00	0.347222	Home/Hospice	225
2017	66	Male	Skilled Nursing Facility	OXYCODONE IMMEDIATE RELEASE 5 MG TABLET	Inpatient	3 days 00:10:00	3.00694	Other Healthcare	225
2017	66	Male	Skilled Nursing Facility	OXYCODONE IMMEDIATE RELEASE 5 MG TABLET	Inpatient	3 days 00:10:00	3.00694	Other Healthcare	225
2017	59	Male	Home or Self Care	OXYCODONE IMMEDIATE RELEASE 5 MG TABLET	Inpatient	5 days 07:03:00	5.29375	Home/Hospice	180	71.4549	900
2017	80	Female	Home-Health Care Svc	TRAMADOL 50 MG TABLET	Inpatient	5 days 08:42:00	5.3625	Home/Hospice	150
2017	56	Female	Home or Self Care	HYDROCODONE 5 MG-ACETAMINOPHEN 325 MG TABLET	Outpatient	0 days 03:10:00	0.131944	Home/Hospice	150
2017	33	Female	Home or Self Care	OXYCODONE IMMEDIATE RELEASE 5 MG TABLET	Inpatient	5 days 03:28:00	5.14444	Home/Hospice	150
2017	24	Female	Home or Self Care	OXYCODONE IMMEDIATE RELEASE 5 MG TABLET	Outpatient	0 days 12:38:00	0.526389	Home/Hospice	697.5	19.2035	0
2017	69	Male	Home or Self Care	OXYCODONE IMMEDIATE RELEASE 5 MG TABLET	Inpatient	1 days 06:11:00	1.25764	Home/Hospice	225
2017	48	Female	Home or Self Care	OXYCODONE-ACETAMINOPHEN 5 MG-325 MG TABLET	Outpatient	1 days 05:20:00	1.22222	Home/Hospice	150
2017	88	Female	Home or Self Care	ACETAMINOPHEN 300 MG-CODEINE 30 MG TABLET	Inpatient	3 days 07:43:00	3.32153	Home/Hospice	90
2017	60	Male	Home or Self Care	OXYCODONE IMMEDIATE RELEASE 5 MG TABLET	Inpatient	2 days 04:50:00	2.20139	Home/Hospice	300
2017	54	Female	Home or Self Care	HYDROCODONE 5 MG-ACETAMINOPHEN 325 MG TABLET	Outpatient	0 days 05:40:00	0.236111	Home/Hospice	100	70.4375	250
2017	41	Female	Home or Self Care	OXYCODONE-ACETAMINOPHEN 5 MG-325 MG TABLET	Inpatient	2 days 00:12:00	2.00833	Home/Hospice	225
2017	82	Male	Home or Self Care	ACETAMINOPHEN 300 MG-CODEINE 30 MG TABLET	Outpatient	0 days 05:00:00	0.208333	Home/Hospice	90
2017	88	Male	Home or Self Care	OXYCODONE-ACETAMINOPHEN 5 MG-325 MG TABLET	Inpatient	1 days 07:42:00	1.32083	Home/Hospice	150
2017	34	Female	Home or Self Care	OXYCODONE IMMEDIATE RELEASE 5 MG TABLET	Inpatient	5 days 00:25:00	5.01736	Home/Hospice	90
2017	94	Male	Skilled Nursing Facility	TRAMADOL 50 MG TABLET	Inpatient	4 days 16:21:00	4.68125	Other Healthcare	300
2017	73	Male	Home or Self Care	OXYCODONE-ACETAMINOPHEN 5 MG-325 MG TABLET	Inpatient	2 days 15:35:00	2.64931	Home/Hospice	225
2017	17	Female	Home or Self Care	OXYCODONE-ACETAMINOPHEN 5 MG-325 MG TABLET	Outpatient	0 days 21:44:00	0.905556	Home/Hospice	112.5
2017	30	Female	Home or Self Care	OXYCODONE IMMEDIATE RELEASE 5 MG TABLET	Inpatient	4 days 15:51:00	4.66042	Home/Hospice	225
2017	79	Male	Skilled Nursing Facility	TRAMADOL 50 MG TABLET	Inpatient	6 days 18:55:00	6.78819	Other Healthcare	300
2017	41	Female	Home or Self Care	OXYCODONE IMMEDIATE RELEASE 5 MG TABLET	Inpatient	3 days 22:10:00	3.92361	Home/Hospice	225
2017	49	Male	Home or Self Care	OXYCODONE IMMEDIATE RELEASE 5 MG TABLET	Outpatient	0 days 19:52:00	0.827778	Home/Hospice	37.5
2017	88	Male	Home or Self Care	OXYCODONE-ACETAMINOPHEN 5 MG-325 MG TABLET	Inpatient	2 days 00:29:00	2.02014	Home/Hospice	180
2017	36	Female	Home or Self Care	OXYCODONE 5 MG CAPSULE	Inpatient	4 days 09:11:00	4.38264	Home/Hospice	225
2017	60	Female	Skilled Nursing Facility	OXYCODONE IMMEDIATE RELEASE 5 MG TABLET	Inpatient	4 days 05:26:00	4.22639	Other Healthcare	225
2017	39	Female	Home or Self Care	OXYCODONE IMMEDIATE RELEASE 5 MG TABLET	Inpatient	4 days 18:40:00	4.77778	Home/Hospice	180
2017	81	Male	Skilled Nursing Facility	TRAMADOL 50 MG TABLET	Inpatient	3 days 05:25:00	3.22569	Other Healthcare	525
2017	8	Male	Home or Self Care	OXYCODONE 5 MG/5 ML ORAL SOLUTION	Outpatient	0 days 06:02:00	0.251389	Home/Hospice	11.25
2017	35	Male	Home or Self Care	OXYCODONE-ACETAMINOPHEN 5 MG-325 MG TABLET	Outpatient	1 days 00:10:00	1.00694	Home/Hospice	450
2017	73	Female	Skilled Nursing Facility	TRAMADOL 50 MG TABLET	Inpatient	2 days 17:46:00	2.74028	Other Healthcare	150
2017	59	Female	Home or Self Care	OXYCODONE-ACETAMINOPHEN 5 MG-325 MG TABLET	Outpatient	1 days 05:31:00	1.22986	Home/Hospice	450
2017	37	Female	Home or Self Care	OXYCODONE-ACETAMINOPHEN 5 MG-325 MG TABLET	Inpatient	3 days 21:17:00	3.88681	Home/Hospice	225
2017	31	Male	Home or Self Care	OXYCODONE-ACETAMINOPHEN 5 MG-325 MG TABLET	Outpatient	0 days 18:50:00	0.784722	Home/Hospice	180
2017	74	Female	Skilled Nursing Facility	OXYCODONE IMMEDIATE RELEASE 5 MG TABLET	Inpatient	44 days 18:23:00	44.766	Other Healthcare	225
2017	13	Female	Home or Self Care	ACETAMINOPHEN 300 MG-CODEINE 30 MG TABLET	Outpatient	0 days 19:02:00	0.793056	Home/Hospice	90
2017	33	Female	Home or Self Care	OXYCODONE IMMEDIATE RELEASE 5 MG TABLET	Inpatient	4 days 02:53:00	4.12014	Home/Hospice	225
2017	51	Female	Skilled Nursing Facility	TRAMADOL 50 MG TABLET	Inpatient	3 days 06:16:00	3.26111	Other Healthcare	300
2017	89	Female	Home or Self Care	ACETAMINOPHEN 300 MG-CODEINE 30 MG TABLET	Outpatient	0 days 04:49:00	0.200694	Home/Hospice	45
2017	73	Female	Home-Health Care Svc	HYDROCODONE 5 MG-ACETAMINOPHEN 325 MG TABLET	Inpatient	1 days 07:59:00	1.33264	Home/Hospice	60
2017	91	Male	Skilled Nursing Facility	OXYCODONE IMMEDIATE RELEASE 5 MG TABLET	Inpatient	3 days 07:09:00	3.29792	Other Healthcare	1350
2017	68	Female	Skilled Nursing Facility	HYDROCODONE 5 MG-ACETAMINOPHEN 325 MG TABLET	Inpatient	3 days 04:17:00	3.17847	Other Healthcare	300
2017	87	Female	Skilled Nursing Facility	TRAMADOL 50 MG TABLET	Inpatient	6 days 00:04:00	6.00278	Other Healthcare	1050
2017	70	Male	Home or Self Care	OXYCODONE-ACETAMINOPHEN 5 MG-325 MG TABLET	Outpatient	1 days 02:18:00	1.09583	Home/Hospice	75
2017	40	Male	Home or Self Care	OXYCODONE-ACETAMINOPHEN 5 MG-325 MG TABLET	Inpatient	0 days 22:53:00	0.953472	Home/Hospice	90
2017	77	Female	Home or Self Care	OXYCODONE-ACETAMINOPHEN 5 MG-325 MG TABLET	Inpatient	2 days 08:20:00	2.34722	Home/Hospice	225
2017	81	Male	Skilled Nursing Facility	TRAMADOL 50 MG TABLET	Inpatient	4 days 06:41:00	4.27847	Other Healthcare	300
2017	82	Female	Home or Self Care	HYDROCODONE 5 MG-ACETAMINOPHEN 325 MG TABLET	Outpatient	0 days 06:18:00	0.2625	Home/Hospice	50
2017	76	Female	Skilled Nursing Facility	OXYCODONE IMMEDIATE RELEASE 5 MG TABLET	Inpatient	3 days 06:13:00	3.25903	Other Healthcare	1350
2017	73	Female	Skilled Nursing Facility	OXYCODONE IMMEDIATE RELEASE 5 MG TABLET	Inpatient	14 days 08:38:00	14.3597	Other Healthcare	225
2017	65	Male	Home or Self Care	OXYCODONE IMMEDIATE RELEASE 5 MG TABLET	Inpatient	3 days 06:52:00	3.28611	Home/Hospice	112.5
2017	74	Female	Home or Self Care	OXYCODONE IMMEDIATE RELEASE 5 MG TABLET	Inpatient	3 days 03:33:00	3.14792	Home/Hospice	225
2017	79	Female	Home or Self Care	TRAMADOL 50 MG TABLET	Inpatient	7 days 03:21:00	7.13958	Home/Hospice	70
2017	38	Male	Home or Self Care	OXYCODONE-ACETAMINOPHEN 5 MG-325 MG TABLET	Outpatient	0 days 06:41:00	0.278472	Home/Hospice	180
2017	36	Female	Home or Self Care	OXYCODONE IMMEDIATE RELEASE 5 MG TABLET	Inpatient	4 days 06:09:00	4.25625	Home/Hospice	225
2017	69	Female	Skilled Nursing Facility	HYDROCODONE 5 MG-ACETAMINOPHEN 325 MG TABLET	Inpatient	3 days 10:34:00	3.44028	Other Healthcare	1875
2017	79	Female	Home or Self Care	OXYCODONE-ACETAMINOPHEN 5 MG-325 MG TABLET	Outpatient	1 days 03:42:00	1.15417	Home/Hospice	450
2017	61	Female	Home or Self Care	OXYCODONE-ACETAMINOPHEN 5 MG-325 MG TABLET	Inpatient	1 days 06:42:00	1.27917	Home/Hospice	112.5
2017	69	Female	Home or Self Care	OXYCODONE-ACETAMINOPHEN 5 MG-325 MG TABLET	Inpatient	3 days 05:56:00	3.24722	Home/Hospice	1350
2017	58	Female	Home or Self Care	OXYCODONE IMMEDIATE RELEASE 5 MG TABLET	Inpatient	3 days 02:08:00	3.08889	Home/Hospice	375
2017	54	Male	Home or Self Care	OXYCODONE 5 MG CAPSULE	Outpatient	0 days 06:41:00	0.278472	Home/Hospice	75
2017	47	Male	Home or Self Care	OXYCODONE-ACETAMINOPHEN 5 MG-325 MG TABLET	Inpatient	2 days 00:24:00	2.01667	Home/Hospice	150
2017	47	Male	Home or Self Care	OXYCODONE-ACETAMINOPHEN 5 MG-325 MG TABLET	Outpatient	1 days 03:52:00	1.16111	Home/Hospice	225
2017	75	Female	Home or Self Care	OXYCODONE IMMEDIATE RELEASE 5 MG TABLET	Inpatient	2 days 06:06:00	2.25417	Home/Hospice	225
2017	80	Female	Home or Self Care	OXYCODONE IMMEDIATE RELEASE 5 MG TABLET	Inpatient	2 days 02:06:00	2.0875	Home/Hospice	225
2017	74	Male	Home or Self Care	ACETAMINOPHEN 300 MG-CODEINE 30 MG TABLET	Outpatient	1 days 04:56:00	1.20556	Home/Hospice	54
2017	37	Female	Home or Self Care	HYDROCODONE 5 MG-ACETAMINOPHEN 325 MG TABLET	Outpatient	1 days 02:30:00	1.10417	Home/Hospice	100
2017	46	Female	Home or Self Care	OXYCODONE-ACETAMINOPHEN 5 MG-325 MG TABLET	Outpatient	1 days 07:12:00	1.3	Home/Hospice	450
2017	87	Male	Skilled Nursing Facility	OXYCODONE-ACETAMINOPHEN 5 MG-325 MG TABLET	Inpatient	5 days 19:44:00	5.82222	Other Healthcare	210
2017	38	Female	Home or Self Care	OXYCODONE IMMEDIATE RELEASE 5 MG TABLET	Inpatient	4 days 12:47:00	4.53264	Home/Hospice	225
2017	32	Female	Home or Self Care	OXYCODONE IMMEDIATE RELEASE 5 MG TABLET	Inpatient	4 days 04:52:00	4.20278	Home/Hospice	225
2017	15	Female	Home or Self Care	ACETAMINOPHEN 300 MG-CODEINE 30 MG TABLET	Outpatient	1 days 17:11:00	1.71597	Home/Hospice	54
2017	80	Female	Skilled Nursing Facility	TRAMADOL 50 MG TABLET	Inpatient	3 days 09:53:00	3.41181	Other Healthcare	300
2017	67	Female	Home or Self Care	OXYCODONE IMMEDIATE RELEASE 5 MG TABLET	Inpatient	2 days 19:49:00	2.82569	Home/Hospice	225
2017	53	Female	Home or Self Care	OXYCODONE-ACETAMINOPHEN 5 MG-325 MG TABLET	Inpatient	2 days 18:51:00	2.78542	Home/Hospice	225
2017	58	Male	Home or Self Care	OXYCODONE-ACETAMINOPHEN 5 MG-325 MG TABLET	Outpatient	0 days 18:59:00	0.790972	Home/Hospice	150
2017	83	Female	Home or Self Care	OXYCODONE-ACETAMINOPHEN 5 MG-325 MG TABLET	Outpatient	0 days 07:19:00	0.304861	Home/Hospice	225
2017	19	Female	Home or Self Care	OXYCODONE-ACETAMINOPHEN 5 MG-325 MG TABLET	Outpatient	0 days 07:44:00	0.322222	Home/Hospice	280
2017	65	Male	Home or Self Care	OXYCODONE-ACETAMINOPHEN 5 MG-325 MG TABLET	Outpatient	0 days 08:43:00	0.363194	Home/Hospice	150
2017	69	Female	Skilled Nursing Facility	TRAMADOL 50 MG TABLET	Inpatient	4 days 03:36:00	4.15	Other Healthcare	300
2017	69	Female	Skilled Nursing Facility	TRAMADOL 50 MG TABLET	Inpatient	4 days 03:36:00	4.15	Other Healthcare	300
2017	55	Female	Home-Health Care Svc	OXYCODONE IMMEDIATE RELEASE 5 MG TABLET	Inpatient	2 days 23:11:00	2.96597	Home/Hospice	300	80.5868	120
2017	62	Male	Skilled Nursing Facility	OXYCODONE IMMEDIATE RELEASE 5 MG TABLET	Inpatient	3 days 07:57:00	3.33125	Other Healthcare	225
2017	55	Male	Home or Self Care	OXYCODONE-ACETAMINOPHEN 5 MG-325 MG TABLET	Outpatient	0 days 07:51:00	0.327083	Home/Hospice	150
2017	74	Female	Home-Health Care Svc	OXYCODONE-ACETAMINOPHEN 5 MG-325 MG TABLET	Inpatient	7 days 23:58:00	7.99861	Home/Hospice	225
2017	64	Female	Home or Self Care	HYDROCODONE 5 MG-ACETAMINOPHEN 325 MG TABLET	Outpatient	0 days 05:01:00	0.209028	Home/Hospice	60
2017	64	Female	Home or Self Care	HYDROCODONE 5 MG-ACETAMINOPHEN 325 MG TABLET	Outpatient	0 days 05:01:00	0.209028	Home/Hospice	60
2017	84	Female	Skilled Nursing Facility	OXYCODONE IMMEDIATE RELEASE 5 MG TABLET	Inpatient	18 days 01:16:00	18.0528	Other Healthcare	525
2017	31	Female	Home or Self Care	OXYCODONE IMMEDIATE RELEASE 5 MG TABLET	Inpatient	4 days 05:25:00	4.22569	Home/Hospice	112.5
2017	50	Female	Home or Self Care	OXYCODONE-ACETAMINOPHEN 5 MG-325 MG TABLET	Inpatient	1 days 22:35:00	1.94097	Home/Hospice	180
2017	37	Female	Home or Self Care	OXYCODONE-ACETAMINOPHEN 5 MG-325 MG TABLET	Inpatient	3 days 15:59:00	3.66597	Home/Hospice	225
2017	89	Female	Skilled Nursing Facility	TRAMADOL 50 MG TABLET	Inpatient	5 days 05:54:00	5.24583	Other Healthcare	300
2017	64	Female	Skilled Nursing Facility	OXYCODONE IMMEDIATE RELEASE 5 MG TABLET	Inpatient	2 days 23:04:00	2.96111	Other Healthcare	1350
2017	74	Male	Skilled Nursing Facility	OXYCODONE IMMEDIATE RELEASE 5 MG TABLET	Inpatient	3 days 03:48:00	3.15833	Other Healthcare	675
2017	61	Male	Home or Self Care	OXYCODONE IMMEDIATE RELEASE 5 MG TABLET	Inpatient	2 days 08:40:00	2.36111	Home/Hospice	225
2017	19	Male	Home or Self Care	OXYCODONE-ACETAMINOPHEN 5 MG-325 MG TABLET	Outpatient	1 days 03:55:00	1.16319	Home/Hospice	180
2017	79	Female	Skilled Nursing Facility	TRAMADOL 50 MG TABLET	Inpatient	3 days 01:57:00	3.08125	Other Healthcare	300
2017	71	Male	Home or Self Care	OXYCODONE-ACETAMINOPHEN 5 MG-325 MG TABLET	Outpatient	0 days 07:15:00	0.302083	Home/Hospice	45
2017	43	Female	Home or Self Care	OXYCODONE-ACETAMINOPHEN 5 MG-325 MG TABLET	Inpatient	2 days 05:19:00	2.22153	Home/Hospice	150
2017	72	Male	Home or Self Care	OXYCODONE-ACETAMINOPHEN 5 MG-325 MG TABLET	Outpatient	0 days 10:17:00	0.428472	Home/Hospice	375
2017	50	Female	Home or Self Care	HYDROCODONE 5 MG-ACETAMINOPHEN 325 MG TABLET	Outpatient	0 days 08:39:00	0.360417	Home/Hospice	150
2017	84	Female	Skilled Nursing Facility	OXYCODONE IMMEDIATE RELEASE 5 MG TABLET	Inpatient	3 days 04:28:00	3.18611	Other Healthcare	1350
2017	71	Male	Home or Self Care	OXYCODONE-ACETAMINOPHEN 5 MG-325 MG TABLET	Outpatient	1 days 03:00:00	1.125	Home/Hospice	450
2017	42	Female	Home or Self Care	OXYCODONE IMMEDIATE RELEASE 5 MG TABLET	Inpatient	2 days 03:58:00	2.16528	Home/Hospice	450
2017	61	Male	Home-Health Care Svc	OXYCODONE-ACETAMINOPHEN 5 MG-325 MG TABLET	Inpatient	6 days 03:36:00	6.15	Home/Hospice	225
2017	33	Female	Home or Self Care	OXYCODONE IMMEDIATE RELEASE 5 MG TABLET	Inpatient	3 days 23:47:00	3.99097	Home/Hospice	90
2017	31	Female	Home or Self Care	OXYCODONE IMMEDIATE RELEASE 5 MG TABLET	Inpatient	3 days 03:50:00	3.15972	Home/Hospice	225
2017	59	Male	Home or Self Care	HYDROCODONE 5 MG-ACETAMINOPHEN 325 MG TABLET	Outpatient	0 days 03:50:00	0.159722	Home/Hospice	50
2017	37	Female	Home or Self Care	OXYCODONE IMMEDIATE RELEASE 5 MG TABLET	Outpatient	1 days 10:23:00	1.43264	Home/Hospice	225
2017	53	Female	Home or Self Care	OXYCODONE-ACETAMINOPHEN 5 MG-325 MG TABLET	Outpatient	0 days 10:04:00	0.419444	Home/Hospice	150
2017	71	Female	Skilled Nursing Facility	OXYCODONE IMMEDIATE RELEASE 5 MG TABLET	Inpatient	3 days 04:59:00	3.20764	Other Healthcare	1350
2017	77	Male	Rehab Facility or Unit (Medical)	OXYCODONE IMMEDIATE RELEASE 5 MG TABLET	Inpatient	3 days 04:55:00	3.20486	Other Healthcare	1350
2017	32	Female	Home or Self Care	OXYCODONE IMMEDIATE RELEASE 5 MG TABLET	Inpatient	4 days 03:17:00	4.13681	Home/Hospice	112.5
2017	12	Female	Home or Self Care	HYDROCODONE 5 MG-ACETAMINOPHEN 325 MG TABLET	Outpatient	1 days 06:59:00	1.29097	Home/Hospice	300
2017	71	Male	Home or Self Care	OXYCODONE-ACETAMINOPHEN 5 MG-325 MG TABLET	Outpatient	1 days 01:33:00	1.06458	Home/Hospice	225
2017	73	Female	Skilled Nursing Facility	OXYCODONE IMMEDIATE RELEASE 10 MG TABLET	Inpatient	3 days 04:43:00	3.19653	Other Healthcare	1350
2017	51	Female	Home or Self Care	OXYCODONE-ACETAMINOPHEN 5 MG-325 MG TABLET	Inpatient	3 days 01:22:00	3.05694	Home/Hospice	225
2017	40	Female	Home-Health Care Svc	OXYCODONE IMMEDIATE RELEASE 5 MG TABLET	Inpatient	4 days 02:46:00	4.11528	Home/Hospice	90
2017	28	Female	Home or Self Care	OXYCODONE IMMEDIATE RELEASE 5 MG TABLET	Inpatient	3 days 08:00:00	3.33333	Home/Hospice	225
2017	32	Female	Home or Self Care	OXYCODONE IMMEDIATE RELEASE 5 MG TABLET	Inpatient	4 days 04:32:00	4.18889	Home/Hospice	180
2017	84	Female	Skilled Nursing Facility	TRAMADOL 50 MG TABLET	Inpatient	3 days 03:22:00	3.14028	Other Healthcare	300
2017	65	Female	Skilled Nursing Facility	OXYCODONE IMMEDIATE RELEASE 5 MG TABLET	Inpatient	3 days 06:55:00	3.28819	Other Healthcare	1350
2017	66	Male	Home or Self Care	OXYCODONE-ACETAMINOPHEN 5 MG-325 MG TABLET	Inpatient	2 days 04:06:00	2.17083	Home/Hospice	180
2017	64	Female	Home-Health Care Svc	OXYCODONE IMMEDIATE RELEASE 5 MG TABLET	Inpatient	2 days 11:24:00	2.475	Home/Hospice	225
2017	33	Female	Home or Self Care	OXYCODONE IMMEDIATE RELEASE 5 MG TABLET	Inpatient	4 days 00:01:00	4.00069	Home/Hospice	90
2017	85	Male	Home or Self Care	ACETAMINOPHEN 300 MG-CODEINE 30 MG TABLET	Outpatient	0 days 06:31:00	0.271528	Home/Hospice	90
2017	54	Female	Home or Self Care	TRAMADOL 50 MG TABLET	Inpatient	2 days 05:09:00	2.21458	Home/Hospice	120
2017	47	Female	Home or Self Care	OXYCODONE IMMEDIATE RELEASE 5 MG TABLET	Outpatient	1 days 03:29:00	1.14514	Home/Hospice	225
2017	41	Female	Home or Self Care	OXYCODONE-ACETAMINOPHEN 5 MG-325 MG TABLET	Outpatient	1 days 01:01:00	1.04236	Home/Hospice	225
2017	60	Male	Skilled Nursing Facility	OXYCODONE IMMEDIATE RELEASE 5 MG TABLET	Inpatient	3 days 01:39:00	3.06875	Other Healthcare	1065
2017	66	Male	Home-Health Care Svc	OXYCODONE IMMEDIATE RELEASE 5 MG TABLET	Inpatient	3 days 11:54:00	3.49583	Home/Hospice	225
2017	50	Male	Home or Self Care	OXYCODONE-ACETAMINOPHEN 5 MG-325 MG TABLET	Inpatient	4 days 01:17:00	4.05347	Home/Hospice	180
2017	68	Female	Home or Self Care	HYDROCODONE 5 MG-ACETAMINOPHEN 325 MG TABLET	Outpatient	0 days 11:26:00	0.476389	Home/Hospice	60
2017	54	Female	Home or Self Care	OXYCODONE-ACETAMINOPHEN 7.5 MG-325 MG TABLET	Outpatient	1 days 01:00:00	1.04167	Home/Hospice	168.75
2017	75	Male	Skilled Nursing Facility	TRAMADOL 50 MG TABLET	Inpatient	5 days 05:24:00	5.225	Other Healthcare	300
2017	52	Female	Home or Self Care	ACETAMINOPHEN 300 MG-CODEINE 30 MG TABLET	Outpatient	0 days 04:17:00	0.178472	Home/Hospice	45
2017	88	Female	Skilled Nursing Facility	TRAMADOL 50 MG TABLET	Inpatient	3 days 02:25:00	3.10069	Other Healthcare	300
2017	61	Female	Home or Self Care	OXYCODONE-ACETAMINOPHEN 5 MG-325 MG TABLET	Outpatient	0 days 06:35:00	0.274306	Home/Hospice	75	60.4653	180
2017	41	Female	Home or Self Care	OXYCODONE 5 MG CAPSULE	Inpatient	4 days 04:46:00	4.19861	Home/Hospice	90
2017	78	Male	Home or Self Care	HYDROCODONE 5 MG-ACETAMINOPHEN 325 MG TABLET	Outpatient	0 days 05:28:00	0.227778	Home/Hospice	100
2017	39	Male	Home or Self Care	ACETAMINOPHEN 300 MG-CODEINE 30 MG TABLET	Outpatient	0 days 07:17:00	0.303472	Home/Hospice	90	34.2368	202.5
2017	65	Male	Home or Self Care	ACETAMINOPHEN 300 MG-CODEINE 30 MG TABLET	Outpatient	0 days 05:30:00	0.229167	Home/Hospice	135
2017	71	Male	Home-Health Care Svc	TRAMADOL 50 MG TABLET	Inpatient	5 days 04:08:00	5.17222	Home/Hospice	200
2017	70	Male	Skilled Nursing Facility	OXYCODONE-ACETAMINOPHEN 5 MG-325 MG TABLET	Inpatient	3 days 07:33:00	3.31458	Other Healthcare	450
2017	69	Female	Home or Self Care	OXYCODONE-ACETAMINOPHEN 5 MG-325 MG TABLET	Inpatient	2 days 10:23:00	2.43264	Home/Hospice	180
2017	61	Female	Home or Self Care	HYDROCODONE 5 MG-ACETAMINOPHEN 325 MG TABLET	Inpatient	2 days 07:16:00	2.30278	Home/Hospice	150
2017	47	Male	Home or Self Care	HYDROCODONE 5 MG-ACETAMINOPHEN 325 MG TABLET	Outpatient	0 days 05:48:00	0.241667	Home/Hospice	75
2017	44	Male	Home or Self Care	OXYCODONE-ACETAMINOPHEN 5 MG-325 MG TABLET	Outpatient	0 days 08:27:00	0.352083	Home/Hospice	150
2017	31	Female	Home or Self Care	OXYCODONE IMMEDIATE RELEASE 5 MG TABLET	Inpatient	3 days 01:53:00	3.07847	Home/Hospice	225
2017	65	Female	Skilled Nursing Facility	OXYCODONE IMMEDIATE RELEASE 5 MG TABLET	Inpatient	3 days 06:07:00	3.25486	Other Healthcare	1350
2017	77	Female	Skilled Nursing Facility	OXYCODONE IMMEDIATE RELEASE 5 MG TABLET	Inpatient	3 days 05:32:00	3.23056	Other Healthcare	1350
2017	57	Male	Home or Self Care	OXYCODONE IMMEDIATE RELEASE 5 MG TABLET	Inpatient	2 days 06:48:00	2.28333	Home/Hospice	225
2017	55	Male	Skilled Nursing Facility	OXYCODONE IMMEDIATE RELEASE 5 MG TABLET	Inpatient	5 days 05:01:00	5.20903	Other Healthcare	180
2017	31	Male	Home or Self Care	OXYCODONE-ACETAMINOPHEN 5 MG-325 MG TABLET	Inpatient	1 days 16:47:00	1.69931	Home/Hospice	150
2017	39	Female	Home or Self Care	OXYCODONE 5 MG CAPSULE	Inpatient	4 days 07:10:00	4.29861	Home/Hospice	180
2017	71	Female	Skilled Nursing Facility	OXYCODONE IMMEDIATE RELEASE 5 MG TABLET	Inpatient	3 days 01:45:00	3.07292	Other Healthcare	1350
2017	69	Male	Skilled Nursing Facility	OXYCODONE IMMEDIATE RELEASE 5 MG TABLET	Inpatient	2 days 23:12:00	2.96667	Other Healthcare	1350
2017	73	Female	Skilled Nursing Facility	TRAMADOL 50 MG TABLET	Inpatient	3 days 03:49:00	3.15903	Other Healthcare	300
2017	81	Female	Skilled Nursing Facility	OXYCODONE IMMEDIATE RELEASE 5 MG TABLET	Inpatient	4 days 04:50:00	4.20139	Other Healthcare	1350
2017	56	Female	Home or Self Care	OXYCODONE IMMEDIATE RELEASE 5 MG TABLET	Inpatient	3 days 04:23:00	3.18264	Home/Hospice	300
2017	66	Female	Home or Self Care	HYDROCODONE 5 MG-ACETAMINOPHEN 325 MG TABLET	Inpatient	1 days 03:02:00	1.12639	Home/Hospice	60
2017	60	Male	Skilled Nursing Facility	OXYCODONE IMMEDIATE RELEASE 5 MG TABLET	Inpatient	3 days 05:57:00	3.24792	Other Healthcare	225
2017	76	Female	Skilled Nursing Facility	TRAMADOL 50 MG TABLET	Inpatient	3 days 03:53:00	3.16181	Other Healthcare	150
2017	75	Female	Skilled Nursing Facility	OXYCODONE IMMEDIATE RELEASE 5 MG TABLET	Inpatient	3 days 06:02:00	3.25139	Other Healthcare	225
2017	74	Female	Home or Self Care	OXYCODONE IMMEDIATE RELEASE 5 MG TABLET	Outpatient	1 days 00:14:00	1.00972	Home/Hospice	60
2017	78	Female	Skilled Nursing Facility	OXYCODONE IMMEDIATE RELEASE 5 MG TABLET	Inpatient	5 days 04:32:00	5.18889	Other Healthcare	225
2017	72	Female	Home or Self Care	OXYCODONE-ACETAMINOPHEN 5 MG-325 MG TABLET	Outpatient	0 days 07:18:00	0.304167	Home/Hospice	150
2017	58	Male	Home or Self Care	OXYCODONE-ACETAMINOPHEN 5 MG-325 MG TABLET	Outpatient	0 days 07:49:00	0.325694	Home/Hospice	150
2017	64	Female	Home or Self Care	OXYCODONE IMMEDIATE RELEASE 5 MG TABLET	Inpatient	2 days 00:28:00	2.01944	Home/Hospice	225
2017	35	Female	Home or Self Care	OXYCODONE IMMEDIATE RELEASE 5 MG TABLET	Inpatient	2 days 18:18:00	2.7625	Home/Hospice	225
2017	32	Female	Home or Self Care	OXYCODONE IMMEDIATE RELEASE 5 MG TABLET	Inpatient	4 days 09:11:00	4.38264	Home/Hospice	180
2017	65	Male	Home or Self Care	OXYCODONE-ACETAMINOPHEN 5 MG-325 MG TABLET	Outpatient	0 days 06:35:00	0.274306	Home/Hospice	90
2017	54	Female	Home or Self Care	HYDROCODONE 5 MG-ACETAMINOPHEN 325 MG TABLET	Outpatient	0 days 07:14:00	0.301389	Home/Hospice	100	50.2847	150
2017	77	Male	Home or Self Care	OXYCODONE-ACETAMINOPHEN 5 MG-325 MG TABLET	Outpatient	0 days 06:23:00	0.265972	Home/Hospice	150
2017	69	Female	Home or Self Care	HYDROCODONE 5 MG-ACETAMINOPHEN 325 MG TABLET	Outpatient	0 days 05:34:00	0.231944	Home/Hospice	40
2017	83	Male	Skilled Nursing Facility	OXYCODONE IMMEDIATE RELEASE 15 MG TABLET	Inpatient	4 days 07:48:00	4.325	Other Healthcare	1350
2017	27	Male	Home or Self Care	OXYCODONE-ACETAMINOPHEN 5 MG-325 MG TABLET	Outpatient	0 days 14:26:00	0.601389	Home/Hospice	150
2017	34	Female	Home or Self Care	HYDROMORPHONE 2 MG TABLET	Inpatient	4 days 15:54:00	4.6625	Home/Hospice	96
2017	41	Female	Home or Self Care	OXYCODONE IMMEDIATE RELEASE 5 MG TABLET	Inpatient	4 days 08:16:00	4.34444	Home/Hospice	225
2017	67	Male	Home or Self Care	OXYCODONE IMMEDIATE RELEASE 5 MG TABLET	Inpatient	3 days 06:14:00	3.25972	Home/Hospice	375
2017	67	Male	Home or Self Care	HYDROCODONE 5 MG-ACETAMINOPHEN 325 MG TABLET	Outpatient	0 days 06:01:00	0.250694	Home/Hospice	100
2017	66	Female	Home or Self Care	TRAMADOL 50 MG TABLET	Inpatient	2 days 06:41:00	2.27847	Home/Hospice	375
2017	79	Male	Home or Self Care	OXYCODONE IMMEDIATE RELEASE 5 MG TABLET	Inpatient	2 days 06:28:00	2.26944	Home/Hospice	225
2017	76	Female	Skilled Nursing Facility	TRAMADOL 50 MG TABLET	Inpatient	2 days 01:11:00	2.04931	Other Healthcare	300
2017	37	Female	Home or Self Care	OXYCODONE IMMEDIATE RELEASE 5 MG TABLET	Inpatient	4 days 05:30:00	4.22917	Home/Hospice	150
2017	60	Male	Home or Self Care	OXYCODONE IMMEDIATE RELEASE 5 MG TABLET	Outpatient	1 days 11:12:00	1.46667	Home/Hospice	37.5
2017	61	Female	Home or Self Care	OXYCODONE-ACETAMINOPHEN 5 MG-325 MG TABLET	Inpatient	4 days 11:10:00	4.46528	Home/Hospice	150
2017	64	Male	Home or Self Care	HYDROCODONE 5 MG-ACETAMINOPHEN 325 MG TABLET	Outpatient	1 days 01:11:00	1.04931	Home/Hospice	60
2017	42	Female	Home or Self Care	OXYCODONE IMMEDIATE RELEASE 5 MG TABLET	Inpatient	4 days 03:12:00	4.13333	Home/Hospice	225
2017	62	Female	Skilled Nursing Facility	OXYCODONE IMMEDIATE RELEASE 5 MG TABLET	Inpatient	3 days 00:16:00	3.01111	Other Healthcare	262.5
2017	29	Female	Home or Self Care	OXYCODONE-ACETAMINOPHEN 5 MG-325 MG TABLET	Outpatient	0 days 09:31:00	0.396528	Home/Hospice	120
2017	48	Female	Home or Self Care	HYDROCODONE 5 MG-ACETAMINOPHEN 325 MG TABLET	Outpatient	0 days 03:43:00	0.154861	Home/Hospice	40
2017	60	Female	Home-Health Care Svc	OXYCODONE-ACETAMINOPHEN 5 MG-325 MG TABLET	Inpatient	7 days 00:20:00	7.01389	Home/Hospice	150
2017	42	Male	Home or Self Care	OXYCODONE IMMEDIATE RELEASE 5 MG TABLET	Inpatient	4 days 10:38:00	4.44306	Home/Hospice	375
2017	44	Female	Home or Self Care	ACETAMINOPHEN 300 MG-CODEINE 30 MG TABLET	Outpatient	0 days 04:06:00	0.170833	Home/Hospice	45
2017	72	Male	Home or Self Care	OXYCODONE IMMEDIATE RELEASE 5 MG TABLET	Inpatient	1 days 08:56:00	1.37222	Home/Hospice	225
2017	39	Female	Home or Self Care	OXYCODONE-ACETAMINOPHEN 5 MG-325 MG TABLET	Inpatient	2 days 18:49:00	2.78403	Home/Hospice	112.5
2017	36	Female	Home or Self Care	OXYCODONE IMMEDIATE RELEASE 5 MG TABLET	Inpatient	3 days 08:26:00	3.35139	Home/Hospice	225
2017	35	Female	Home or Self Care	OXYCODONE IMMEDIATE RELEASE 5 MG TABLET	Inpatient	4 days 06:48:00	4.28333	Home/Hospice	225
2017	31	Female	Home or Self Care	OXYCODONE-ACETAMINOPHEN 5 MG-325 MG TABLET	Inpatient	1 days 23:19:00	1.97153	Home/Hospice	75
2017	13	Female	Home or Self Care	OXYCODONE IMMEDIATE RELEASE 5 MG TABLET	Outpatient	0 days 08:01:00	0.334028	Home/Hospice	337.5
2017	26	Male	Home or Self Care	OXYCODONE-ACETAMINOPHEN 5 MG-325 MG TABLET	Outpatient	0 days 07:17:00	0.303472	Home/Hospice	270
2017	39	Male	Home or Self Care	ACETAMINOPHEN 300 MG-CODEINE 30 MG TABLET	Outpatient	0 days 04:54:00	0.204167	Home/Hospice	135
2017	48	Male	Home or Self Care	HYDROCODONE 5 MG-ACETAMINOPHEN 325 MG TABLET	Outpatient	0 days 04:32:00	0.188889	Home/Hospice	150
2017	55	Female	Home or Self Care	OXYCODONE IMMEDIATE RELEASE 5 MG TABLET	Outpatient	0 days 13:09:00	0.547917	Home/Hospice	150
2017	69	Male	Home or Self Care	OXYCODONE IMMEDIATE RELEASE 5 MG TABLET	Inpatient	3 days 03:25:00	3.14236	Home/Hospice	300
2017	45	Female	Home or Self Care	OXYCODONE-ACETAMINOPHEN 5 MG-325 MG TABLET	Outpatient	1 days 00:49:00	1.03403	Home/Hospice	225
2017	47	Male	Home-Health Care Svc	OXYCODONE IMMEDIATE RELEASE 5 MG TABLET	Inpatient	2 days 10:32:00	2.43889	Home/Hospice	225
2017	70	Male	Home or Self Care	OXYCODONE-ACETAMINOPHEN 5 MG-325 MG TABLET	Inpatient	3 days 02:07:00	3.08819	Home/Hospice	225
2017	70	Female	Skilled Nursing Facility	OXYCODONE IMMEDIATE RELEASE 5 MG TABLET	Inpatient	3 days 07:09:00	3.29792	Other Healthcare	675
2017	68	Female	Home or Self Care	OXYCODONE-ACETAMINOPHEN 5 MG-325 MG TABLET	Inpatient	2 days 04:18:00	2.17917	Home/Hospice	150
2017	42	Female	Home or Self Care	OXYCODONE-ACETAMINOPHEN 5 MG-325 MG TABLET	Outpatient	1 days 02:29:00	1.10347	Home/Hospice	225
2017	36	Female	Home or Self Care	OXYCODONE IMMEDIATE RELEASE 5 MG TABLET	Inpatient	4 days 02:03:00	4.08542	Home/Hospice	150
2017	68	Female	Home or Self Care	OXYCODONE-ACETAMINOPHEN 10 MG-325 MG TABLET	Outpatient	0 days 08:21:00	0.347917	Home/Hospice	600
2017	74	Female	Home or Self Care	HYDROCODONE 5 MG-ACETAMINOPHEN 325 MG TABLET	Outpatient	1 days 02:23:00	1.09931	Home/Hospice	100	61.4062	60
2017	75	Male	Home or Self Care	OXYCODONE IMMEDIATE RELEASE 5 MG TABLET	Inpatient	1 days 05:50:00	1.24306	Home/Hospice	225
2017	34	Female	Home or Self Care	OXYCODONE IMMEDIATE RELEASE 5 MG TABLET	Inpatient	4 days 01:24:00	4.05833	Home/Hospice	90
2017	33	Female	Home or Self Care	OXYCODONE IMMEDIATE RELEASE 5 MG TABLET	Inpatient	3 days 06:04:00	3.25278	Home/Hospice	225
2017	40	Female	Home or Self Care	OXYCODONE IMMEDIATE RELEASE 5 MG TABLET	Inpatient	3 days 05:01:00	3.20903	Home/Hospice	225
2017	8	Male	Home or Self Care	ACETAMINOPHEN 300 MG-CODEINE 30 MG/12.5 ML (12.5 ML) ORAL SOLUTION	Outpatient	1 days 02:32:00	1.10556	Home/Hospice	129.6
2017	81	Male	Skilled Nursing Facility	OXYCODONE IMMEDIATE RELEASE 5 MG TABLET	Inpatient	3 days 03:19:00	3.13819	Other Healthcare	1350
2017	70	Female	Home-Health Care Svc	TRAMADOL 50 MG TABLET	Inpatient	3 days 05:48:00	3.24167	Home/Hospice	200
2017	43	Female	Home or Self Care	HYDROCODONE 5 MG-ACETAMINOPHEN 325 MG TABLET	Outpatient	0 days 04:35:00	0.190972	Home/Hospice	25
2017	70	Male	Home-Health Care Svc	OXYCODONE IMMEDIATE RELEASE 5 MG TABLET	Inpatient	2 days 07:11:00	2.29931	Home/Hospice	225
2017	60	Male	Home or Self Care	OXYCODONE-ACETAMINOPHEN 5 MG-325 MG TABLET	Outpatient	0 days 06:50:00	0.284722	Home/Hospice	112.5
2017	78	Female	Skilled Nursing Facility	TRAMADOL 50 MG TABLET	Inpatient	3 days 18:18:00	3.7625	Other Healthcare	300
2017	87	Female	Skilled Nursing Facility	TRAMADOL 50 MG TABLET	Inpatient	6 days 11:20:00	6.47222	Other Healthcare	150
2017	77	Female	Home or Self Care	ACETAMINOPHEN 300 MG-CODEINE 30 MG TABLET	Inpatient	1 days 06:52:00	1.28611	Home/Hospice	108
2017	77	Female	Skilled Nursing Facility	OXYCODONE IMMEDIATE RELEASE 5 MG TABLET	Inpatient	5 days 08:18:00	5.34583	Other Healthcare	225
2017	58	Male	Home-Health Care Svc	OXYCODONE IMMEDIATE RELEASE 5 MG TABLET	Inpatient	3 days 01:39:00	3.06875	Home/Hospice	375
2017	64	Male	Home or Self Care	TRAMADOL 50 MG TABLET	Outpatient	1 days 01:22:00	1.05694	Home/Hospice	150
2017	35	Female	Home or Self Care	OXYCODONE-ACETAMINOPHEN 5 MG-325 MG TABLET	Inpatient	3 days 05:36:00	3.23333	Home/Hospice	90
2017	61	Female	Skilled Nursing Facility	TRAMADOL 50 MG TABLET	Inpatient	3 days 09:05:00	3.37847	Other Healthcare	300
2017	46	Female	Home or Self Care	OXYCODONE IMMEDIATE RELEASE 5 MG TABLET	Inpatient	3 days 23:57:00	3.99792	Home/Hospice	180
2017	40	Female	Home or Self Care	OXYCODONE IMMEDIATE RELEASE 5 MG TABLET	Outpatient	0 days 20:56:00	0.872222	Home/Hospice	75
2017	59	Female	Home or Self Care	OXYCODONE IMMEDIATE RELEASE 5 MG TABLET	Outpatient	0 days 20:31:00	0.854861	Home/Hospice	75
2017	41	Male	Home or Self Care	OXYCODONE IMMEDIATE RELEASE 5 MG TABLET	Inpatient	5 days 11:59:00	5.49931	Home/Hospice	75
2017	54	Female	Home or Self Care	HYDROCODONE 5 MG-ACETAMINOPHEN 325 MG TABLET	Outpatient	0 days 05:55:00	0.246528	Home/Hospice	40
2017	34	Female	Home or Self Care	OXYCODONE-ACETAMINOPHEN 5 MG-325 MG TABLET	Inpatient	2 days 05:57:00	2.24792	Home/Hospice	225
2017	57	Female	Home or Self Care	OXYCODONE IMMEDIATE RELEASE 5 MG TABLET	Outpatient	2 days 00:01:00	2.00069	Home/Hospice	150
2017	68	Male	Home or Self Care	OXYCODONE-ACETAMINOPHEN 5 MG-325 MG TABLET	Inpatient	6 days 09:24:00	6.39167	Home/Hospice	112.5
2017	73	Female	Skilled Nursing Facility	OXYCODONE IMMEDIATE RELEASE 5 MG TABLET	Inpatient	3 days 05:17:00	3.22014	Other Healthcare	1350
2017	73	Female	Skilled Nursing Facility	OXYCODONE IMMEDIATE RELEASE 5 MG TABLET	Inpatient	3 days 05:17:00	3.22014	Other Healthcare	1350
2017	65	Female	Home or Self Care	OXYCODONE-ACETAMINOPHEN 5 MG-325 MG TABLET	Outpatient	1 days 01:38:00	1.06806	Home/Hospice	180
2017	56	Male	Home or Self Care	HYDROCODONE 5 MG-ACETAMINOPHEN 325 MG TABLET	Outpatient	0 days 06:16:00	0.261111	Home/Hospice	100
2017	49	Female	Home or Self Care	OXYCODONE-ACETAMINOPHEN 5 MG-325 MG TABLET	Outpatient	1 days 07:56:00	1.33056	Home/Hospice	225
2017	33	Female	Home or Self Care	OXYCODONE-ACETAMINOPHEN 5 MG-325 MG TABLET	Outpatient	0 days 08:03:00	0.335417	Home/Hospice	150
2017	80	Male	Home or Self Care	OXYCODONE IMMEDIATE RELEASE 5 MG TABLET	Outpatient	0 days 06:43:00	0.279861	Home/Hospice	225
2017	85	Male	Home or Self Care	ACETAMINOPHEN 300 MG-CODEINE 30 MG/12.5 ML (12.5 ML) ORAL SOLUTION	Outpatient	1 days 06:44:00	1.28056	Home/Hospice	81
2017	46	Female	Home or Self Care	HYDROCODONE 5 MG-ACETAMINOPHEN 325 MG TABLET	Outpatient	0 days 04:32:00	0.188889	Home/Hospice	40
2017	87	Male	Skilled Nursing Facility	ACETAMINOPHEN 300 MG-CODEINE 30 MG TABLET	Inpatient	4 days 23:43:00	4.98819	Other Healthcare	270
2017	72	Male	Home-Health Care Svc	OXYCODONE IMMEDIATE RELEASE 5 MG TABLET	Inpatient	2 days 10:28:00	2.43611	Home/Hospice	300
2017	73	Male	Skilled Nursing Facility	OXYCODONE IMMEDIATE RELEASE 5 MG TABLET	Inpatient	5 days 23:56:00	5.99722	Other Healthcare	465
2017	32	Female	Home or Self Care	OXYCODONE-ACETAMINOPHEN 5 MG-325 MG TABLET	Inpatient	4 days 15:25:00	4.64236	Home/Hospice	90
2017	73	Female	Skilled Nursing Facility	OXYCODONE IMMEDIATE RELEASE 5 MG TABLET	Inpatient	3 days 04:39:00	3.19375	Other Healthcare	225
2017	78	Female	Skilled Nursing Facility	OXYCODONE-ACETAMINOPHEN 5 MG-325 MG TABLET	Inpatient	3 days 07:37:00	3.31736	Other Healthcare	225
2017	72	Female	Home or Self Care	TRAMADOL 50 MG TABLET	Outpatient	1 days 06:23:00	1.26597	Home/Hospice	100
2017	58	Male	Home or Self Care	OXYCODONE-ACETAMINOPHEN 5 MG-325 MG TABLET	Outpatient	0 days 06:56:00	0.288889	Home/Hospice	150
2017	49	Female	Home or Self Care	HYDROCODONE 5 MG-ACETAMINOPHEN 325 MG TABLET	Outpatient	0 days 05:38:00	0.234722	Home/Hospice	40
2017	29	Female	Home or Self Care	OXYCODONE IMMEDIATE RELEASE 5 MG TABLET	Inpatient	4 days 17:00:00	4.70833	Home/Hospice	225
2017	34	Female	Home or Self Care	OXYCODONE IMMEDIATE RELEASE 5 MG TABLET	Inpatient	4 days 04:49:00	4.20069	Home/Hospice	120
2017	58	Female	Home or Self Care	OXYCODONE IMMEDIATE RELEASE 5 MG TABLET	Inpatient	7 days 18:40:00	7.77778	Home/Hospice	180
2017	55	Female	Home-Health Care Svc	TRAMADOL 50 MG TABLET	Inpatient	3 days 01:11:00	3.04931	Home/Hospice	150
2017	71	Female	Skilled Nursing Facility	OXYCODONE-ACETAMINOPHEN 5 MG-325 MG TABLET	Inpatient	3 days 03:08:00	3.13056	Other Healthcare	225
2017	61	Male	Home or Self Care	OXYCODONE IMMEDIATE RELEASE 5 MG TABLET	Inpatient	2 days 05:27:00	2.22708	Home/Hospice	225
2017	70	Male	Skilled Nursing Facility	OXYCODONE IMMEDIATE RELEASE 5 MG TABLET	Inpatient	3 days 05:57:00	3.24792	Other Healthcare	225
2017	74	Female	Home-Health Care Svc	OXYCODONE IMMEDIATE RELEASE 5 MG TABLET	Inpatient	5 days 01:59:00	5.08264	Home/Hospice	90
2017	68	Female	Skilled Nursing Facility	OXYCODONE IMMEDIATE RELEASE 5 MG TABLET	Inpatient	3 days 03:41:00	3.15347	Other Healthcare	540
2017	90	Female	Skilled Nursing Facility	TRAMADOL 50 MG TABLET	Inpatient	3 days 04:03:00	3.16875	Other Healthcare	150
2017	39	Female	Home or Self Care	OXYCODONE-ACETAMINOPHEN 5 MG-325 MG TABLET	Outpatient	2 days 14:17:00	2.59514	Home/Hospice	225
2017	39	Female	Home or Self Care	OXYCODONE-ACETAMINOPHEN 5 MG-325 MG TABLET	Outpatient	2 days 14:17:00	2.59514	Home/Hospice	225
2017	62	Male	Home-Health Care Svc	OXYCODONE IMMEDIATE RELEASE 5 MG TABLET	Inpatient	3 days 04:43:00	3.19653	Home/Hospice	225
2017	66	Female	Home-Health Care Svc	TRAMADOL 50 MG TABLET	Inpatient	4 days 09:45:00	4.40625	Home/Hospice	150
2017	87	Female	Skilled Nursing Facility	OXYCODONE IMMEDIATE RELEASE 10 MG TABLET	Inpatient	3 days 05:15:00	3.21875	Other Healthcare	675
2017	24	Female	Home or Self Care	OXYCODONE IMMEDIATE RELEASE 5 MG TABLET	Inpatient	4 days 19:50:00	4.82639	Home/Hospice	225
2017	55	Female	Home or Self Care	HYDROCODONE 5 MG-ACETAMINOPHEN 325 MG TABLET	Outpatient	0 days 04:30:00	0.1875	Home/Hospice	40
2017	88	Female	Skilled Nursing Facility	TRAMADOL 50 MG TABLET	Inpatient	8 days 14:04:00	8.58611	Other Healthcare	120
2017	87	Female	Skilled Nursing Facility	TRAMADOL 50 MG TABLET	Inpatient	5 days 09:57:00	5.41458	Other Healthcare	300
2017	56	Female	Home or Self Care	HYDROCODONE 5 MG-ACETAMINOPHEN 325 MG TABLET	Outpatient	0 days 05:22:00	0.223611	Home/Hospice	40
2017	56	Female	Home or Self Care	OXYCODONE IMMEDIATE RELEASE 5 MG TABLET	Inpatient	1 days 04:18:00	1.17917	Home/Hospice	450
2017	67	Male	Skilled Nursing Facility	OXYCODONE IMMEDIATE RELEASE 5 MG TABLET	Inpatient	5 days 08:14:00	5.34306	Other Healthcare	1350
2017	93	Female	Short Term Hospital	TRAMADOL 50 MG TABLET	Inpatient	4 days 02:26:00	4.10139	Other Healthcare	300	18.5361	900
2017	55	Male	Home-Health Care Svc	OXYCODONE IMMEDIATE RELEASE 5 MG TABLET	Inpatient	2 days 05:55:00	2.24653	Home/Hospice	225
2017	81	Female	Skilled Nursing Facility	TRAMADOL 50 MG TABLET	Inpatient	4 days 03:16:00	4.13611	Other Healthcare	1650
2017	51	Female	Home or Self Care	OXYCODONE-ACETAMINOPHEN 5 MG-325 MG TABLET	Outpatient	1 days 05:36:00	1.23333	Home/Hospice	180
2017	35	Female	Home or Self Care	OXYCODONE IMMEDIATE RELEASE 5 MG TABLET	Inpatient	4 days 05:02:00	4.20972	Home/Hospice	225
2017	83	Male	Home or Self Care	OXYCODONE IMMEDIATE RELEASE 5 MG TABLET	Inpatient	2 days 04:07:00	2.17153	Home/Hospice	225
2017	75	Male	Skilled Nursing Facility	OXYCODONE IMMEDIATE RELEASE 10 MG TABLET	Inpatient	6 days 01:09:00	6.04792	Other Healthcare	450
2017	50	Male	Home or Self Care	OXYCODONE IMMEDIATE RELEASE 5 MG TABLET	Inpatient	3 days 22:18:00	3.92917	Home/Hospice	112.5
2017	47	Male	Home or Self Care	HYDROMORPHONE 2 MG TABLET	Inpatient	3 days 16:47:00	3.69931	Home/Hospice	320
2017	47	Female	Home or Self Care	OXYCODONE-ACETAMINOPHEN 5 MG-325 MG TABLET	Outpatient	0 days 05:24:00	0.225	Home/Hospice	75
2017	65	Male	Home or Self Care	OXYCODONE-ACETAMINOPHEN 5 MG-325 MG TABLET	Outpatient	0 days 05:32:00	0.230556	Home/Hospice	150
2017	83	Female	Home or Self Care	OXYCODONE-ACETAMINOPHEN 5 MG-325 MG TABLET	Outpatient	1 days 04:36:00	1.19167	Home/Hospice	225
2017	40	Female	Home or Self Care	ACETAMINOPHEN 300 MG-CODEINE 30 MG TABLET	Outpatient	0 days 03:58:00	0.165278	Home/Hospice	45
2017	43	Female	Home or Self Care	ACETAMINOPHEN 300 MG-CODEINE 30 MG TABLET	Outpatient	0 days 05:04:00	0.211111	Home/Hospice	45
2017	68	Female	Skilled Nursing Facility	OXYCODONE-ACETAMINOPHEN 5 MG-325 MG TABLET	Inpatient	3 days 06:10:00	3.25694	Other Healthcare	180
2017	43	Female	Home or Self Care	OXYCODONE IMMEDIATE RELEASE 5 MG TABLET	Outpatient	0 days 08:48:00	0.366667	Home/Hospice	150
2017	66	Male	Home or Self Care	OXYCODONE-ACETAMINOPHEN 5 MG-325 MG TABLET	Outpatient	0 days 06:01:00	0.250694	Home/Hospice	112.5
2017	55	Female	Home-Health Care Svc	OXYCODONE IMMEDIATE RELEASE 5 MG TABLET	Inpatient	3 days 03:06:00	3.12917	Home/Hospice	225	8.54167	1885
2017	75	Male	Home or Self Care	OXYCODONE IMMEDIATE RELEASE 5 MG TABLET	Outpatient	1 days 08:33:00	1.35625	Home/Hospice	300
2017	48	Female	Home or Self Care	TRAMADOL 50 MG TABLET	Outpatient	0 days 05:28:00	0.227778	Home/Hospice	40
2017	37	Male	Home or Self Care	OXYCODONE-ACETAMINOPHEN 5 MG-325 MG TABLET	Inpatient	6 days 20:20:00	6.84722	Home/Hospice	180
2017	52	Female	Home or Self Care	HYDROCODONE 5 MG-ACETAMINOPHEN 325 MG TABLET	Outpatient	0 days 05:46:00	0.240278	Home/Hospice	40
2017	78	Male	Home-Health Care Svc	TRAMADOL 50 MG TABLET	Inpatient	2 days 09:44:00	2.40556	Home/Hospice	390
2017	46	Female	Home-Health Care Svc	OXYCODONE IMMEDIATE RELEASE 5 MG TABLET	Inpatient	4 days 05:05:00	4.21181	Home/Hospice	375
2017	46	Female	Home-Health Care Svc	OXYCODONE IMMEDIATE RELEASE 5 MG TABLET	Inpatient	4 days 05:05:00	4.21181	Home/Hospice	375
2017	77	Male	Skilled Nursing Facility	OXYCODONE-ACETAMINOPHEN 5 MG-325 MG TABLET	Inpatient	3 days 02:42:00	3.1125	Other Healthcare	180
2017	74	Female	Skilled Nursing Facility	OXYCODONE ER 10 MG TABLET,CRUSH RESISTANT,EXTENDED RELEASE 12 HR	Inpatient	3 days 00:49:00	3.03403	Other Healthcare	360
2017	72	Male	Skilled Nursing Facility	OXYCODONE IMMEDIATE RELEASE 5 MG TABLET	Inpatient	3 days 05:11:00	3.21597	Other Healthcare	540
2017	74	Female	Home or Self Care	OXYCODONE IMMEDIATE RELEASE 5 MG TABLET	Outpatient	1 days 02:24:00	1.1	Home/Hospice	150
2017	27	Female	Home or Self Care	OXYCODONE-ACETAMINOPHEN 5 MG-325 MG TABLET	Inpatient	4 days 15:41:00	4.65347	Home/Hospice	225
2017	32	Female	Home or Self Care	OXYCODONE IMMEDIATE RELEASE 5 MG TABLET	Inpatient	3 days 02:58:00	3.12361	Home/Hospice	90
2017	42	Male	Home or Self Care	OXYCODONE-ACETAMINOPHEN 5 MG-325 MG TABLET	Inpatient	6 days 00:56:00	6.03889	Home/Hospice	225
2017	85	Female	Skilled Nursing Facility	TRAMADOL 50 MG TABLET	Inpatient	4 days 18:24:00	4.76667	Other Healthcare	300
2017	81	Female	Skilled Nursing Facility	OXYCODONE-ACETAMINOPHEN 5 MG-325 MG TABLET	Inpatient	3 days 15:11:00	3.63264	Other Healthcare	180
2017	42	Male	Home or Self Care	OXYCODONE-ACETAMINOPHEN 5 MG-325 MG TABLET	Outpatient	0 days 21:05:00	0.878472	Home/Hospice	187.5
2017	61	Female	Home or Self Care	OXYCODONE-ACETAMINOPHEN 5 MG-325 MG TABLET	Outpatient	1 days 01:34:00	1.06528	Home/Hospice	187.5
2017	36	Female	Home or Self Care	OXYCODONE-ACETAMINOPHEN 5 MG-325 MG TABLET	Outpatient	0 days 22:46:00	0.948611	Home/Hospice	150
2017	32	Female	Home or Self Care	OXYCODONE IMMEDIATE RELEASE 5 MG TABLET	Inpatient	4 days 04:42:00	4.19583	Home/Hospice	112.5
2017	79	Male	Skilled Nursing Facility	OXYCODONE IMMEDIATE RELEASE 5 MG TABLET	Inpatient	3 days 09:20:00	3.38889	Other Healthcare	225
2017	54	Female	Home or Self Care	OXYCODONE-ACETAMINOPHEN 5 MG-325 MG TABLET	Outpatient	0 days 12:37:00	0.525694	Home/Hospice	112.5
2017	83	Female	Home or Self Care	TRAMADOL 50 MG TABLET	Outpatient	0 days 05:32:00	0.230556	Home/Hospice	150
2017	41	Male	Home or Self Care	HYDROCODONE 5 MG-ACETAMINOPHEN 325 MG TABLET	Outpatient	0 days 03:39:00	0.152083	Home/Hospice	60
2017	28	Male	Home or Self Care	OXYCODONE IMMEDIATE RELEASE 5 MG TABLET	Inpatient	3 days 07:49:00	3.32569	Home/Hospice	75
2017	40	Female	Home or Self Care	OXYCODONE IMMEDIATE RELEASE 5 MG TABLET	Inpatient	4 days 06:30:00	4.27083	Home/Hospice	225
2017	25	Female	Home or Self Care	OXYCODONE-ACETAMINOPHEN 5 MG-325 MG TABLET	Outpatient	1 days 07:06:00	1.29583	Home/Hospice	150
2017	61	Female	Home or Self Care	OXYCODONE-ACETAMINOPHEN 5 MG-325 MG TABLET	Outpatient	0 days 23:22:00	0.973611	Home/Hospice	180
2017	68	Female	Home or Self Care	HYDROCODONE 5 MG-ACETAMINOPHEN 325 MG TABLET	Outpatient	0 days 07:09:00	0.297917	Home/Hospice	60
2017	82	Female	Skilled Nursing Facility	TRAMADOL 50 MG TABLET	Inpatient	2 days 06:30:00	2.27083	Other Healthcare	150
2017	31	Male	Home or Self Care	HYDROCODONE 5 MG-ACETAMINOPHEN 325 MG TABLET	Outpatient	0 days 03:41:00	0.153472	Home/Hospice	100
2017	84	Female	Home or Self Care	HYDROCODONE 5 MG-ACETAMINOPHEN 325 MG TABLET	Outpatient	0 days 09:02:00	0.376389	Home/Hospice	40
2017	70	Male	Home or Self Care	OXYCODONE-ACETAMINOPHEN 5 MG-325 MG TABLET	Outpatient	1 days 05:26:00	1.22639	Home/Hospice	150
2017	83	Female	Skilled Nursing Facility	OXYCODONE IMMEDIATE RELEASE 5 MG TABLET	Inpatient	3 days 04:06:00	3.17083	Other Healthcare	90
2017	45	Female	Home or Self Care	OXYCODONE-ACETAMINOPHEN 5 MG-325 MG TABLET	Outpatient	1 days 01:35:00	1.06597	Home/Hospice	90
2017	81	Female	Skilled Nursing Facility	OXYCODONE IMMEDIATE RELEASE 5 MG TABLET	Inpatient	3 days 03:17:00	3.13681	Other Healthcare	270
2017	85	Male	Skilled Nursing Facility	OXYCODONE IMMEDIATE RELEASE 5 MG TABLET	Inpatient	3 days 03:27:00	3.14375	Other Healthcare	540
2017	73	Male	Skilled Nursing Facility	OXYCODONE IMMEDIATE RELEASE 5 MG TABLET	Inpatient	3 days 06:43:00	3.27986	Other Healthcare	270
2017	49	Female	Home or Self Care	OXYCODONE IMMEDIATE RELEASE 5 MG TABLET	Outpatient	1 days 00:32:00	1.02222	Home/Hospice	225
2017	71	Male	Home or Self Care	HYDROCODONE 5 MG-ACETAMINOPHEN 325 MG TABLET	Outpatient	0 days 04:36:00	0.191667	Home/Hospice	50
2017	53	Female	Home or Self Care	HYDROCODONE 5 MG-ACETAMINOPHEN 325 MG TABLET	Outpatient	0 days 05:14:00	0.218056	Home/Hospice	75
2017	53	Male	Home or Self Care	OXYCODONE IMMEDIATE RELEASE 5 MG TABLET	Outpatient	1 days 04:17:00	1.17847	Home/Hospice	225
2017	64	Female	Skilled Nursing Facility	OXYCODONE IMMEDIATE RELEASE 5 MG TABLET	Inpatient	3 days 21:18:00	3.8875	Other Healthcare	225
2017	32	Female	Home or Self Care	OXYCODONE-ACETAMINOPHEN 5 MG-325 MG TABLET	Inpatient	4 days 06:29:00	4.27014	Home/Hospice	225
2017	59	Male	Skilled Nursing Facility	OXYCODONE IMMEDIATE RELEASE 5 MG TABLET	Inpatient	3 days 06:21:00	3.26458	Other Healthcare	540
2017	66	Female	Home or Self Care	OXYCODONE-ACETAMINOPHEN 5 MG-325 MG TABLET	Outpatient	1 days 04:58:00	1.20694	Home/Hospice	450
2017	62	Male	Home-Health Care Svc	OXYCODONE 5 MG/5 ML ORAL SOLUTION	Inpatient	2 days 10:34:00	2.44028	Home/Hospice	270
2017	54	Female	Home-Health Care Svc	HYDROMORPHONE 2 MG TABLET	Inpatient	3 days 03:09:00	3.13125	Home/Hospice	240
2017	77	Male	Skilled Nursing Facility	OXYCODONE IMMEDIATE RELEASE 5 MG TABLET	Inpatient	3 days 01:21:00	3.05625	Other Healthcare	525
2017	60	Male	Skilled Nursing Facility	OXYCODONE IMMEDIATE RELEASE 5 MG TABLET	Inpatient	5 days 02:08:00	5.08889	Other Healthcare	90
2017	60	Male	Skilled Nursing Facility	OXYCODONE IMMEDIATE RELEASE 5 MG TABLET	Inpatient	5 days 02:08:00	5.08889	Other Healthcare	90
2017	66	Male	Home-Health Care Svc	OXYCODONE IMMEDIATE RELEASE 5 MG TABLET	Inpatient	4 days 07:18:00	4.30417	Home/Hospice	300
2017	42	Female	Home-Health Care Svc	TRAMADOL 50 MG TABLET	Inpatient	4 days 05:44:00	4.23889	Home/Hospice	150
2017	86	Female	Skilled Nursing Facility	OXYCODONE IMMEDIATE RELEASE 5 MG TABLET	Inpatient	3 days 05:11:00	3.21597	Other Healthcare	540
2017	40	Female	Home or Self Care	OXYCODONE IMMEDIATE RELEASE 5 MG TABLET	Outpatient	0 days 10:23:00	0.432639	Home/Hospice	225
2017	84	Male	Home or Self Care	OXYCODONE IMMEDIATE RELEASE 5 MG TABLET	Outpatient	1 days 05:20:00	1.22222	Home/Hospice	90
2017	91	Male	Home-Health Care Svc	ACETAMINOPHEN 300 MG-CODEINE 60 MG TABLET	Inpatient	9 days 03:13:00	9.13403	Home/Hospice	63
2017	47	Female	Home or Self Care	OXYCODONE-ACETAMINOPHEN 5 MG-325 MG TABLET	Outpatient	0 days 05:57:00	0.247917	Home/Hospice	112.5
2017	40	Female	Home or Self Care	OXYCODONE IMMEDIATE RELEASE 5 MG TABLET	Inpatient	4 days 02:49:00	4.11736	Home/Hospice	90
2017	42	Female	Home or Self Care	OXYCODONE-ACETAMINOPHEN 5 MG-325 MG TABLET	Inpatient	6 days 18:09:00	6.75625	Home/Hospice	300	40.3681	270
2017	76	Female	Home or Self Care	OXYCODONE IMMEDIATE RELEASE 5 MG TABLET	Inpatient	3 days 04:48:00	3.2	Home/Hospice	60
2017	71	Female	Home or Self Care	OXYCODONE-ACETAMINOPHEN 5 MG-325 MG TABLET	Outpatient	1 days 05:28:00	1.22778	Home/Hospice	90
2017	48	Female	Home or Self Care	HYDROCODONE 5 MG-ACETAMINOPHEN 325 MG TABLET	Outpatient	0 days 04:33:00	0.189583	Home/Hospice	100
2017	66	Female	Home or Self Care	OXYCODONE IMMEDIATE RELEASE 5 MG TABLET	Outpatient	0 days 06:03:00	0.252083	Home/Hospice	90
2017	56	Male	Home or Self Care	OXYCODONE IMMEDIATE RELEASE 5 MG TABLET	Inpatient	3 days 00:33:00	3.02292	Home/Hospice	300
2017	55	Male	Home or Self Care	HYDROCODONE 5 MG-ACETAMINOPHEN 325 MG TABLET	Outpatient	0 days 06:35:00	0.274306	Home/Hospice	100
2017	33	Female	Home or Self Care	OXYCODONE IMMEDIATE RELEASE 5 MG TABLET	Inpatient	4 days 01:39:00	4.06875	Home/Hospice	90
2017	36	Female	Home or Self Care	OXYCODONE IMMEDIATE RELEASE 5 MG TABLET	Inpatient	4 days 03:18:00	4.1375	Home/Hospice	150
2017	72	Male	Home or Self Care	OXYCODONE IMMEDIATE RELEASE 5 MG TABLET	Outpatient	0 days 22:20:00	0.930556	Home/Hospice	225
2017	53	Female	Home or Self Care	OXYCODONE IMMEDIATE RELEASE 5 MG TABLET	Inpatient	2 days 11:46:00	2.49028	Home/Hospice	90
2017	67	Male	Skilled Nursing Facility	HYDROMORPHONE 8 MG TABLET	Inpatient	8 days 04:28:00	8.18611	Other Healthcare	384
2017	61	Female	Home or Self Care	HYDROCODONE 5 MG-ACETAMINOPHEN 325 MG TABLET	Inpatient	4 days 01:19:00	4.05486	Home/Hospice	100	8.44653	2025
2017	61	Female	Home or Self Care	HYDROCODONE 5 MG-ACETAMINOPHEN 325 MG TABLET	Inpatient	4 days 01:19:00	4.05486	Home/Hospice	100	8.44653	2025
2017	34	Male	Home or Self Care	HYDROCODONE 5 MG-ACETAMINOPHEN 325 MG TABLET	Outpatient	0 days 04:47:00	0.199306	Home/Hospice	100
2017	45	Female	Skilled Nursing Facility	OXYCODONE IMMEDIATE RELEASE 5 MG TABLET	Inpatient	3 days 00:06:00	3.00417	Other Healthcare	90
2017	76	Male	Home-Health Care Svc	OXYCODONE IMMEDIATE RELEASE 5 MG TABLET	Inpatient	2 days 07:28:00	2.31111	Home/Hospice	150
2017	35	Female	Home or Self Care	OXYCODONE IMMEDIATE RELEASE 5 MG TABLET	Inpatient	3 days 20:09:00	3.83958	Home/Hospice	90
2017	87	Female	Skilled Nursing Facility	OXYCODONE IMMEDIATE RELEASE 5 MG TABLET	Inpatient	5 days 04:55:00	5.20486	Other Healthcare	270
2017	42	Female	Home or Self Care	TRAMADOL 50 MG TABLET	Outpatient	0 days 08:51:00	0.36875	Home/Hospice	60
2017	55	Male	Home or Self Care	HYDROMORPHONE 2 MG TABLET	Inpatient	2 days 12:53:00	2.53681	Home/Hospice	390
2017	55	Male	Home or Self Care	HYDROMORPHONE 2 MG TABLET	Inpatient	2 days 12:53:00	2.53681	Home/Hospice	390
2017	59	Female	Home or Self Care	OXYCODONE IMMEDIATE RELEASE 5 MG TABLET	Outpatient	1 days 03:36:00	1.15	Home/Hospice	290
2017	46	Female	Home or Self Care	OXYCODONE-ACETAMINOPHEN 5 MG-325 MG TABLET	Outpatient	1 days 04:56:00	1.20556	Home/Hospice	225
2017	70	Female	Skilled Nursing Facility	OXYCODONE IMMEDIATE RELEASE 5 MG TABLET	Inpatient	3 days 05:19:00	3.22153	Other Healthcare	360
2017	62	Female	Home or Self Care	OXYCODONE-ACETAMINOPHEN 5 MG-325 MG TABLET	Inpatient	4 days 22:46:00	4.94861	Home/Hospice	225
2017	49	Female	Home or Self Care	HYDROCODONE 5 MG-ACETAMINOPHEN 325 MG TABLET	Outpatient	0 days 06:28:00	0.269444	Home/Hospice	40
2017	12	Female	Home or Self Care	OXYCODONE IMMEDIATE RELEASE 5 MG TABLET	Outpatient	0 days 18:02:00	0.751389	Home/Hospice	150
2017	38	Female	Home or Self Care	OXYCODONE IMMEDIATE RELEASE 5 MG TABLET	Inpatient	4 days 06:06:00	4.25417	Home/Hospice	90
2017	35	Female	Home or Self Care	OXYCODONE-ACETAMINOPHEN 5 MG-325 MG TABLET	Outpatient	0 days 23:45:00	0.989583	Home/Hospice	225
2017	31	Female	Home or Self Care	OXYCODONE-ACETAMINOPHEN 5 MG-325 MG TABLET	Inpatient	4 days 02:00:00	4.08333	Home/Hospice	135
2017	33	Female	Home or Self Care	OXYCODONE IMMEDIATE RELEASE 5 MG TABLET	Inpatient	3 days 04:38:00	3.19306	Home/Hospice	90
2017	41	Male	Home or Self Care	OXYCODONE-ACETAMINOPHEN 5 MG-325 MG TABLET	Inpatient	2 days 00:21:00	2.01458	Home/Hospice	150
2017	54	Female	Short Term Hospital	HYDROMORPHONE 1 MG/ML INJECTION SYRINGE	Inpatient	5 days 11:05:00	5.46181	Other Healthcare	0	7.41528	112.5
2017	27	Female	Home or Self Care	OXYCODONE IMMEDIATE RELEASE 5 MG TABLET	Inpatient	4 days 14:30:00	4.60417	Home/Hospice	225
2017	32	Female	Home or Self Care	OXYCODONE IMMEDIATE RELEASE 5 MG TABLET	Inpatient	4 days 04:46:00	4.19861	Home/Hospice	112.5
2017	70	Female	Rehab Facility or Unit (Medical)	OXYCODONE IMMEDIATE RELEASE 5 MG TABLET	Inpatient	4 days 18:04:00	4.75278	Other Healthcare	225
2017	57	Male	Home or Self Care	OXYCODONE-ACETAMINOPHEN 5 MG-325 MG TABLET	Outpatient	0 days 05:35:00	0.232639	Home/Hospice	90
2017	61	Female	Home or Self Care	OXYCODONE-ACETAMINOPHEN 5 MG-325 MG TABLET	Outpatient	0 days 06:49:00	0.284028	Home/Hospice	90	32.4049	90
2017	79	Female	Skilled Nursing Facility	TRAMADOL 50 MG TABLET	Inpatient	3 days 23:33:00	3.98125	Other Healthcare	300
2017	33	Female	Home or Self Care	OXYCODONE IMMEDIATE RELEASE 5 MG TABLET	Inpatient	5 days 06:12:00	5.25833	Home/Hospice	90
2017	31	Male	Home or Self Care	OXYCODONE IMMEDIATE RELEASE 5 MG TABLET	Inpatient	11 days 18:11:00	11.7576	Home/Hospice	150
2017	44	Female	Home or Self Care	OXYCODONE-ACETAMINOPHEN 5 MG-325 MG TABLET	Outpatient	0 days 17:55:00	0.746528	Home/Hospice	75
2017	38	Female	Home or Self Care	HYDROCODONE 5 MG-ACETAMINOPHEN 325 MG TABLET	Inpatient	3 days 05:33:00	3.23125	Home/Hospice	150
2017	46	Female	Home or Self Care	OXYCODONE-ACETAMINOPHEN 5 MG-325 MG TABLET	Outpatient	1 days 07:06:00	1.29583	Home/Hospice	90
2017	78	Male	Home or Self Care	OXYCODONE IMMEDIATE RELEASE 5 MG TABLET	Inpatient	5 days 04:15:00	5.17708	Home/Hospice	60
2017	40	Female	Home or Self Care	OXYCODONE IMMEDIATE RELEASE 5 MG TABLET	Inpatient	13 days 03:11:00	13.1326	Home/Hospice	225
2017	62	Male	Home or Self Care	OXYCODONE-ACETAMINOPHEN 5 MG-325 MG TABLET	Outpatient	0 days 06:34:00	0.273611	Home/Hospice	150
2017	60	Male	Home or Self Care	OXYCODONE IMMEDIATE RELEASE 5 MG TABLET	Inpatient	3 days 09:23:00	3.39097	Home/Hospice	300
2017	68	Female	Home or Self Care	HYDROCODONE 7.5 MG-ACETAMINOPHEN 325 MG/15 ML ORAL SOLUTION	Outpatient	0 days 05:04:00	0.211111	Home/Hospice	59
2017	68	Female	Home or Self Care	ACETAMINOPHEN 300 MG-CODEINE 30 MG TABLET	Outpatient	0 days 04:22:00	0.181944	Home/Hospice	22.5
2017	74	Female	Skilled Nursing Facility	TRAMADOL 50 MG TABLET	Inpatient	3 days 02:13:00	3.09236	Other Healthcare	300
2017	36	Male	Home or Self Care	OXYCODONE-ACETAMINOPHEN 5 MG-325 MG TABLET	Inpatient	5 days 08:15:00	5.34375	Home/Hospice	150
2017	74	Male	Home-Health Care Svc	MORPHINE 10 MG/5 ML ORAL SOLUTION	Inpatient	37 days 22:29:00	37.9368	Home/Hospice	1000	87.4028	9500
2017	62	Female	Skilled Nursing Facility	OXYCODONE IMMEDIATE RELEASE 5 MG TABLET	Inpatient	3 days 00:26:00	3.01806	Other Healthcare	225	60.5326	2055
2017	65	Female	Home or Self Care	HYDROMORPHONE 2 MG TABLET	Inpatient	3 days 11:09:00	3.46458	Home/Hospice	320
2017	65	Female	Home or Self Care	HYDROMORPHONE 2 MG TABLET	Inpatient	3 days 11:09:00	3.46458	Home/Hospice	320
2017	77	Female	Home or Self Care	TRAMADOL 50 MG TABLET	Inpatient	2 days 04:37:00	2.19236	Home/Hospice	150
2017	72	Male	Skilled Nursing Facility	OXYCODONE IMMEDIATE RELEASE 15 MG TABLET	Inpatient	3 days 02:04:00	3.08611	Other Healthcare	540
2017	72	Male	Home or Self Care	OXYCODONE IMMEDIATE RELEASE 5 MG TABLET	Inpatient	3 days 02:53:00	3.12014	Home/Hospice	300
2017	63	Female	Home or Self Care	OXYCODONE IMMEDIATE RELEASE 5 MG TABLET	Outpatient	0 days 06:52:00	0.286111	Home/Hospice	465
2017	37	Female	Home or Self Care	TRAMADOL 50 MG TABLET	Inpatient	2 days 03:33:00	2.14792	Home/Hospice	150
2017	31	Female	Home or Self Care	OXYCODONE IMMEDIATE RELEASE 5 MG TABLET	Inpatient	4 days 03:04:00	4.12778	Home/Hospice	112.5
2017	61	Female	Home or Self Care	OXYCODONE IMMEDIATE RELEASE 5 MG TABLET	Inpatient	6 days 04:11:00	6.17431	Home/Hospice	375
2017	52	Male	Skilled Nursing Facility	OXYCODONE IMMEDIATE RELEASE 5 MG TABLET	Inpatient	3 days 07:04:00	3.29444	Other Healthcare	210
2017	55	Male	Skilled Nursing Facility	HYDROMORPHONE 8 MG TABLET	Inpatient	5 days 03:32:00	5.14722	Other Healthcare	576
2017	50	Male	Skilled Nursing Facility	OXYCODONE-ACETAMINOPHEN 5 MG-325 MG TABLET	Inpatient	3 days 05:29:00	3.22847	Other Healthcare	225
2017	77	Male	Skilled Nursing Facility	OXYCODONE-ACETAMINOPHEN 5 MG-325 MG TABLET	Inpatient	3 days 05:17:00	3.22014	Other Healthcare	225
2017	78	Male	Nursing Facility Certified	ACETAMINOPHEN 300 MG-CODEINE 30 MG TABLET	Outpatient	0 days 06:26:00	0.268056	Other Healthcare	90	75.4062	54
2017	78	Male	Nursing Facility Certified	ACETAMINOPHEN 300 MG-CODEINE 30 MG TABLET	Outpatient	0 days 06:26:00	0.268056	Other Healthcare	90	75.4062	54
2017	66	Male	Home or Self Care	ACETAMINOPHEN 300 MG-CODEINE 30 MG TABLET	Outpatient	1 days 04:27:00	1.18542	Home/Hospice	54
2017	54	Female	Home or Self Care	OXYCODONE IMMEDIATE RELEASE 5 MG TABLET	Outpatient	1 days 01:25:00	1.05903	Home/Hospice	60
2017	93	Female	Home-Health Care Svc	OXYCODONE IMMEDIATE RELEASE 5 MG TABLET	Inpatient	2 days 05:01:00	2.20903	Home/Hospice	75	64.3535	150
2017	92	Female	Skilled Nursing Facility	TRAMADOL 50 MG TABLET	Inpatient	3 days 09:08:00	3.38056	Other Healthcare	300
2017	50	Female	Home or Self Care	ACETAMINOPHEN 300 MG-CODEINE 30 MG TABLET	Outpatient	0 days 10:15:00	0.427083	Home/Hospice	67.5
2017	79	Female	Home or Self Care	ACETAMINOPHEN 300 MG-CODEINE 30 MG TABLET	Outpatient	0 days 07:56:00	0.330556	Home/Hospice	31.5
2017	39	Male	Home or Self Care	OXYCODONE-ACETAMINOPHEN 5 MG-325 MG TABLET	Outpatient	1 days 01:52:00	1.07778	Home/Hospice	225
2017	62	Male	Home or Self Care	HYDROMORPHONE 2 MG TABLET	Inpatient	2 days 08:39:00	2.36042	Home/Hospice	320
2017	62	Male	Home or Self Care	HYDROMORPHONE 2 MG TABLET	Inpatient	2 days 08:39:00	2.36042	Home/Hospice	320
2017	68	Male	Home or Self Care	OXYCODONE IMMEDIATE RELEASE 5 MG TABLET	Inpatient	1 days 04:47:00	1.19931	Home/Hospice	225
2017	70	Female	Home or Self Care	OXYCODONE IMMEDIATE RELEASE 5 MG TABLET	Inpatient	2 days 05:17:00	2.22014	Home/Hospice	225
2017	42	Male	Home or Self Care	OXYCODONE-ACETAMINOPHEN 5 MG-325 MG TABLET	Outpatient	0 days 23:02:00	0.959722	Home/Hospice	180
2017	83	Male	Home or Self Care	TRAMADOL 50 MG TABLET	Inpatient	12 days 21:47:00	12.9076	Home/Hospice	50	14.3375	50
2017	30	Female	Home or Self Care	OXYCODONE IMMEDIATE RELEASE 5 MG TABLET	Inpatient	4 days 13:41:00	4.57014	Home/Hospice	112.5
2017	31	Female	Home or Self Care	OXYCODONE IMMEDIATE RELEASE 5 MG TABLET	Inpatient	4 days 18:52:00	4.78611	Home/Hospice	90
2017	42	Female	Home or Self Care	OXYCODONE 5 MG CAPSULE	Inpatient	4 days 17:28:00	4.72778	Home/Hospice	90
2017	87	Female	Home-Health Care Svc	TRAMADOL 50 MG TABLET	Inpatient	6 days 06:42:00	6.27917	Home/Hospice	150
2017	72	Female	Skilled Nursing Facility	TRAMADOL 50 MG TABLET	Inpatient	5 days 00:09:00	5.00625	Other Healthcare	150
2017	77	Female	Skilled Nursing Facility	TRAMADOL 50 MG TABLET	Inpatient	8 days 23:10:00	8.96528	Other Healthcare	150	89.4632	540
2017	35	Female	Home or Self Care	OXYCODONE IMMEDIATE RELEASE 5 MG TABLET	Inpatient	4 days 02:50:00	4.11806	Home/Hospice	90
2017	21	Female	Home or Self Care	ACETAMINOPHEN 300 MG-CODEINE 30 MG TABLET	Inpatient	1 days 22:00:00	1.91667	Home/Hospice	90
2017	33	Female	Home or Self Care	OXYCODONE-ACETAMINOPHEN 5 MG-325 MG TABLET	Inpatient	1 days 08:45:00	1.36458	Home/Hospice	90
2017	32	Female	Home or Self Care	OXYCODONE IMMEDIATE RELEASE 5 MG TABLET	Inpatient	3 days 10:39:00	3.44375	Home/Hospice	225
2017	59	Male	Home or Self Care	HYDROCODONE 5 MG-ACETAMINOPHEN 325 MG TABLET	Outpatient	0 days 06:16:00	0.261111	Home/Hospice	100	14.3403	150
2017	23	Female	Home or Self Care	OXYCODONE-ACETAMINOPHEN 5 MG-325 MG TABLET	Outpatient	0 days 10:09:00	0.422917	Home/Hospice	225
2017	20	Male	Home or Self Care	OXYCODONE IMMEDIATE RELEASE 5 MG TABLET	Outpatient	0 days 22:11:00	0.924306	Home/Hospice	180
2017	38	Female	Home or Self Care	OXYCODONE IMMEDIATE RELEASE 5 MG TABLET	Inpatient	4 days 05:44:00	4.23889	Home/Hospice	180
2017	57	Female	Home or Self Care	OXYCODONE IMMEDIATE RELEASE 10 MG TABLET	Inpatient	3 days 07:10:00	3.29861	Home/Hospice	270
2017	51	Female	Home or Self Care	OXYCODONE-ACETAMINOPHEN 5 MG-325 MG TABLET	Outpatient	1 days 05:08:00	1.21389	Home/Hospice	225
2017	66	Female	Home-Health Care Svc	HYDROCODONE 5 MG-ACETAMINOPHEN 325 MG TABLET	Inpatient	4 days 01:45:00	4.07292	Home/Hospice	120
2017	56	Male	Home or Self Care	OXYCODONE IMMEDIATE RELEASE 5 MG TABLET	Outpatient	1 days 01:33:00	1.06458	Home/Hospice	90
2017	36	Female	Home or Self Care	OXYCODONE IMMEDIATE RELEASE 5 MG TABLET	Inpatient	4 days 05:25:00	4.22569	Home/Hospice	225
2017	79	Female	Home or Self Care	OXYCODONE-ACETAMINOPHEN 5 MG-325 MG TABLET	Outpatient	1 days 06:43:00	1.27986	Home/Hospice	90
2017	41	Female	Home or Self Care	OXYCODONE-ACETAMINOPHEN 5 MG-325 MG TABLET	Outpatient	1 days 00:31:00	1.02153	Home/Hospice	150
2017	28	Female	Home or Self Care	OXYCODONE-ACETAMINOPHEN 5 MG-325 MG TABLET	Inpatient	4 days 10:50:00	4.45139	Home/Hospice	225
2017	31	Female	Home or Self Care	OXYCODONE IMMEDIATE RELEASE 5 MG TABLET	Inpatient	3 days 04:20:00	3.18056	Home/Hospice	112.5
2017	57	Female	Home or Self Care	ACETAMINOPHEN 300 MG-CODEINE 30 MG TABLET	Outpatient	0 days 05:21:00	0.222917	Home/Hospice	22.5
2017	48	Female	Home or Self Care	OXYCODONE-ACETAMINOPHEN 5 MG-325 MG TABLET	Outpatient	0 days 08:41:00	0.361806	Home/Hospice	90
2017	16	Male	Home or Self Care	ACETAMINOPHEN 300 MG-CODEINE 30 MG TABLET	Outpatient	0 days 21:16:00	0.886111	Home/Hospice	45
2017	59	Male	Home or Self Care	OXYCODONE-ACETAMINOPHEN 5 MG-325 MG TABLET	Outpatient	0 days 08:06:00	0.3375	Home/Hospice	180
2017	58	Female	Home or Self Care	HYDROMORPHONE 2 MG TABLET	Inpatient	4 days 05:17:00	4.22014	Home/Hospice	995
2017	70	Female	Home or Self Care	OXYCODONE IMMEDIATE RELEASE 5 MG TABLET	Outpatient	1 days 04:24:00	1.18333	Home/Hospice	300	66.5653	560
2017	74	Female	Home or Self Care	OXYCODONE-ACETAMINOPHEN 5 MG-325 MG TABLET	Outpatient	1 days 06:48:00	1.28333	Home/Hospice	450
2017	66	Male	Home or Self Care	OXYCODONE-ACETAMINOPHEN 5 MG-325 MG TABLET	Inpatient	2 days 12:24:00	2.51667	Home/Hospice	90	5.21875	112.5
2017	65	Male	Home-Health Care Svc	OXYCODONE IMMEDIATE RELEASE 5 MG TABLET	Inpatient	3 days 03:13:00	3.13403	Home/Hospice	300
2017	86	Female	Skilled Nursing Facility	TRAMADOL 50 MG TABLET	Inpatient	6 days 05:53:00	6.24514	Other Healthcare	150
2017	69	Male	Home-Health Care Svc	OXYCODONE IMMEDIATE RELEASE 5 MG TABLET	Inpatient	3 days 03:40:00	3.15278	Home/Hospice	795
2017	66	Female	Skilled Nursing Facility	OXYCODONE IMMEDIATE RELEASE 5 MG TABLET	Inpatient	3 days 05:50:00	3.24306	Other Healthcare	540
2017	59	Male	Home or Self Care	OXYCODONE IMMEDIATE RELEASE 5 MG TABLET	Inpatient	3 days 01:18:00	3.05417	Home/Hospice	112.5
2017	81	Female	Home or Self Care	TRAMADOL 50 MG TABLET	Inpatient	3 days 04:25:00	3.18403	Home/Hospice	75
2017	10	Male	Home or Self Care	OXYCODONE 5 MG/5 ML ORAL SOLUTION	Outpatient	0 days 08:07:00	0.338194	Home/Hospice	67.5
2017	65	Female	Skilled Nursing Facility	OXYCODONE IMMEDIATE RELEASE 10 MG TABLET	Inpatient	4 days 03:00:00	4.125	Other Healthcare	540
2017	53	Male	Home or Self Care	OXYCODONE-ACETAMINOPHEN 5 MG-325 MG TABLET	Outpatient	0 days 08:14:00	0.343056	Home/Hospice	150
2017	65	Male	Skilled Nursing Facility	HYDROMORPHONE 2 MG TABLET	Inpatient	3 days 05:03:00	3.21042	Other Healthcare	384	5.53681	960
2017	54	Male	Home or Self Care	OXYCODONE-ACETAMINOPHEN 5 MG-325 MG TABLET	Outpatient	0 days 07:28:00	0.311111	Home/Hospice	90
2017	78	Female	Home or Self Care	OXYCODONE-ACETAMINOPHEN 5 MG-325 MG TABLET	Outpatient	0 days 11:22:00	0.473611	Home/Hospice	225
2017	51	Male	Home or Self Care	TRAMADOL 50 MG TABLET	Inpatient	2 days 23:45:00	2.98958	Home/Hospice	150
2017	34	Female	Home or Self Care	OXYCODONE IMMEDIATE RELEASE 5 MG TABLET	Inpatient	3 days 05:22:00	3.22361	Home/Hospice	225
2017	17	Male	Home or Self Care	OXYCODONE IMMEDIATE RELEASE 5 MG TABLET	Inpatient	2 days 02:45:00	2.11458	Home/Hospice	300
2017	68	Male	Home or Self Care	OXYCODONE-ACETAMINOPHEN 5 MG-325 MG TABLET	Inpatient	8 days 03:09:00	8.13125	Home/Hospice	150
2017	30	Male	Home or Self Care	OXYCODONE IMMEDIATE RELEASE 5 MG TABLET	Outpatient	0 days 20:44:00	0.863889	Home/Hospice	150
2017	69	Female	Skilled Nursing Facility	OXYCODONE-ACETAMINOPHEN 5 MG-325 MG TABLET	Inpatient	19 days 02:35:00	19.1076	Other Healthcare	180
2017	59	Male	Home or Self Care	OXYCODONE IMMEDIATE RELEASE 5 MG TABLET	Inpatient	2 days 08:53:00	2.37014	Home/Hospice	300
2017	48	Female	Home or Self Care	OXYCODONE IMMEDIATE RELEASE 5 MG TABLET	Inpatient	1 days 22:13:00	1.92569	Home/Hospice	225	30.375	225
2017	32	Female	Home or Self Care	OXYCODONE IMMEDIATE RELEASE 5 MG TABLET	Inpatient	4 days 04:11:00	4.17431	Home/Hospice	90
2017	51	Female	Home or Self Care	OXYCODONE 5 MG CAPSULE	Outpatient	0 days 10:46:00	0.448611	Home/Hospice	112.5
2017	54	Male	Home or Self Care	OXYCODONE-ACETAMINOPHEN 5 MG-325 MG TABLET	Outpatient	0 days 04:52:00	0.202778	Home/Hospice	90
2017	59	Male	Home or Self Care	OXYCODONE-ACETAMINOPHEN 5 MG-325 MG TABLET	Outpatient	0 days 06:25:00	0.267361	Home/Hospice	150
2017	57	Male	Home or Self Care	OXYCODONE IMMEDIATE RELEASE 5 MG TABLET	Inpatient	1 days 07:51:00	1.32708	Home/Hospice	225
2017	36	Male	Home or Self Care	OXYCODONE IMMEDIATE RELEASE 5 MG TABLET	Outpatient	0 days 19:09:00	0.797917	Home/Hospice	300
2017	66	Female	Skilled Nursing Facility	HYDROMORPHONE 8 MG TABLET	Inpatient	10 days 07:48:00	10.325	Other Healthcare	480	47.4479	4176
2017	89	Female	Skilled Nursing Facility	TRAMADOL 50 MG TABLET	Inpatient	31 days 17:10:00	31.7153	Other Healthcare	300
2017	30	Female	Home or Self Care	OXYCODONE IMMEDIATE RELEASE 5 MG TABLET	Inpatient	3 days 21:37:00	3.90069	Home/Hospice	90
2017	29	Female	Home or Self Care	OXYCODONE-ACETAMINOPHEN 5 MG-325 MG TABLET	Inpatient	1 days 00:26:00	1.01806	Home/Hospice	90
2017	80	Male	Hospice/Medical Facility	TRAMADOL 50 MG TABLET	Inpatient	40 days 12:18:00	40.5125	Other Healthcare	150
2017	63	Female	Home or Self Care	OXYCODONE-ACETAMINOPHEN 5 MG-325 MG TABLET	Inpatient	6 days 03:42:00	6.15417	Home/Hospice	300
2017	77	Female	Rehab Facility or Unit (Medical)	TRAMADOL 50 MG TABLET	Inpatient	5 days 22:05:00	5.92014	Other Healthcare	150
2017	35	Female	Home or Self Care	OXYCODONE IMMEDIATE RELEASE 5 MG TABLET	Inpatient	4 days 10:43:00	4.44653	Home/Hospice	90
2017	74	Male	Skilled Nursing Facility	OXYCODONE-ACETAMINOPHEN 5 MG-325 MG TABLET	Inpatient	7 days 03:14:00	7.13472	Other Healthcare	90
2017	70	Female	Home or Self Care	OXYCODONE IMMEDIATE RELEASE 5 MG TABLET	Inpatient	2 days 10:21:00	2.43125	Home/Hospice	375
2017	70	Female	Home or Self Care	OXYCODONE IMMEDIATE RELEASE 5 MG TABLET	Inpatient	2 days 10:21:00	2.43125	Home/Hospice	375
2017	78	Female	Home or Self Care	OXYCODONE-ACETAMINOPHEN 5 MG-325 MG TABLET	Outpatient	0 days 09:04:00	0.377778	Home/Hospice	75
2017	52	Male	Home or Self Care	OXYCODONE IMMEDIATE RELEASE 5 MG TABLET	Inpatient	2 days 06:02:00	2.25139	Home/Hospice	300
2017	72	Female	Skilled Nursing Facility	OXYCODONE IMMEDIATE RELEASE 5 MG TABLET	Inpatient	3 days 04:24:00	3.18333	Other Healthcare	540
2017	66	Female	Skilled Nursing Facility	OXYCODONE IMMEDIATE RELEASE 5 MG TABLET	Inpatient	2 days 08:25:00	2.35069	Other Healthcare	360
2017	65	Female	Home or Self Care	TRAMADOL 50 MG TABLET	Inpatient	3 days 00:03:00	3.00208	Home/Hospice	150
2017	54	Female	Home or Self Care	OXYCODONE-ACETAMINOPHEN 5 MG-325 MG TABLET	Inpatient	2 days 02:46:00	2.11528	Home/Hospice	120
2017	37	Female	Home or Self Care	OXYCODONE IMMEDIATE RELEASE 5 MG TABLET	Inpatient	4 days 01:24:00	4.05833	Home/Hospice	90
2017	82	Male	Skilled Nursing Facility	TRAMADOL 50 MG TABLET	Inpatient	28 days 04:47:00	28.1993	Other Healthcare	300
2017	59	Male	Home-Health Care Svc	OXYCODONE IMMEDIATE RELEASE 5 MG TABLET	Inpatient	14 days 02:01:00	14.084	Home/Hospice	450	22.3722	990
2017	22	Male	Home or Self Care	OXYCODONE IMMEDIATE RELEASE 5 MG TABLET	Inpatient	1 days 22:00:00	1.91667	Home/Hospice	150
2017	74	Male	Home-Health Care Svc	OXYCODONE-ACETAMINOPHEN 5 MG-325 MG TABLET	Inpatient	3 days 05:55:00	3.24653	Home/Hospice	225
2017	19	Male	Home or Self Care	OXYCODONE-ACETAMINOPHEN 5 MG-325 MG TABLET	Inpatient	3 days 21:42:00	3.90417	Home/Hospice	90
2017	34	Female	Home or Self Care	OXYCODONE IMMEDIATE RELEASE 5 MG TABLET	Inpatient	3 days 03:41:00	3.15347	Home/Hospice	90
2017	55	Male	Home or Self Care	OXYCODONE-ACETAMINOPHEN 5 MG-325 MG TABLET	Outpatient	0 days 07:49:00	0.325694	Home/Hospice	90
2017	36	Male	Home or Self Care	TRAMADOL 50 MG TABLET	Inpatient	8 days 04:56:00	8.20556	Home/Hospice	120
2017	76	Female	Skilled Nursing Facility	TRAMADOL 50 MG TABLET	Inpatient	4 days 02:51:00	4.11875	Other Healthcare	390
2017	64	Female	Skilled Nursing Facility	OXYCODONE IMMEDIATE RELEASE 5 MG TABLET	Inpatient	3 days 05:21:00	3.22292	Other Healthcare	540
2017	64	Female	Home or Self Care	HYDROCODONE 5 MG-ACETAMINOPHEN 325 MG TABLET	Outpatient	0 days 07:25:00	0.309028	Home/Hospice	40
2017	64	Male	Home or Self Care	TRAMADOL 50 MG TABLET	Inpatient	3 days 07:10:00	3.29861	Home/Hospice	150
2017	69	Female	Skilled Nursing Facility	OXYCODONE IMMEDIATE RELEASE 5 MG TABLET	Inpatient	3 days 03:16:00	3.13611	Other Healthcare	270
2017	73	Female	Home or Self Care	OXYCODONE IMMEDIATE RELEASE 5 MG TABLET	Inpatient	1 days 05:29:00	1.22847	Home/Hospice	90
2017	19	Female	Home or Self Care	OXYCODONE-ACETAMINOPHEN 5 MG-325 MG TABLET	Outpatient	0 days 05:32:00	0.230556	Home/Hospice	90
2017	39	Female	Home or Self Care	OXYCODONE-ACETAMINOPHEN 5 MG-325 MG TABLET	Outpatient	0 days 08:12:00	0.341667	Home/Hospice	135
2017	62	Male	Home or Self Care	HYDROMORPHONE 2 MG TABLET	Outpatient	1 days 04:07:00	1.17153	Home/Hospice	320	73.4653	300
2017	53	Female	Home or Self Care	OXYCODONE-ACETAMINOPHEN 5 MG-325 MG TABLET	Outpatient	1 days 03:56:00	1.16389	Home/Hospice	90
2017	63	Female	Home-Health Care Svc	OXYCODONE IMMEDIATE RELEASE 5 MG TABLET	Inpatient	3 days 04:18:00	3.17917	Home/Hospice	300	37.5583	270
2017	48	Female	Home or Self Care	ACETAMINOPHEN 300 MG-CODEINE 30 MG TABLET	Outpatient	0 days 08:22:00	0.348611	Home/Hospice	31.5
2017	75	Female	Home or Self Care	HYDROCODONE 5 MG-ACETAMINOPHEN 325 MG TABLET	Outpatient	0 days 05:48:00	0.241667	Home/Hospice	40
2017	80	Male	Skilled Nursing Facility	HYDROMORPHONE 4 MG TABLET	Inpatient	3 days 18:57:00	3.78958	Other Healthcare	288	62.55	450
2017	69	Female	Skilled Nursing Facility	OXYCODONE IMMEDIATE RELEASE 5 MG TABLET	Inpatient	3 days 05:06:00	3.2125	Other Healthcare	225	28.5396	2025
2017	50	Male	Home or Self Care	OXYCODONE-ACETAMINOPHEN 5 MG-325 MG TABLET	Inpatient	1 days 09:03:00	1.37708	Home/Hospice	112.5
2017	34	Female	Home or Self Care	OXYCODONE-ACETAMINOPHEN 5 MG-325 MG TABLET	Inpatient	3 days 03:38:00	3.15139	Home/Hospice	90
2017	74	Male	Home or Self Care	HYDROCODONE 5 MG-ACETAMINOPHEN 325 MG TABLET	Outpatient	0 days 06:59:00	0.290972	Home/Hospice	100	14.4097	60
2017	72	Male	Home or Self Care	ACETAMINOPHEN 300 MG-CODEINE 30 MG TABLET	Outpatient	1 days 02:29:00	1.10347	Home/Hospice	54
2017	35	Female	Home or Self Care	OXYCODONE IMMEDIATE RELEASE 5 MG TABLET	Inpatient	4 days 06:42:00	4.27917	Home/Hospice	90
2017	48	Male	Home or Self Care	OXYCODONE ER 40 MG TABLET,CRUSH RESISTANT,EXTENDED RELEASE 12 HR	Inpatient	7 days 08:25:00	7.35069	Home/Hospice	720
2017	48	Male	Home or Self Care	OXYCODONE ER 40 MG TABLET,CRUSH RESISTANT,EXTENDED RELEASE 12 HR	Inpatient	7 days 08:25:00	7.35069	Home/Hospice	720
2017	27	Female	Home or Self Care	OXYCODONE IMMEDIATE RELEASE 5 MG TABLET	Inpatient	3 days 03:35:00	3.14931	Home/Hospice	112.5
2017	64	Female	Home or Self Care	OXYCODONE-ACETAMINOPHEN 5 MG-325 MG TABLET	Inpatient	2 days 05:36:00	2.23333	Home/Hospice	150
2017	84	Male	Skilled Nursing Facility	OXYCODONE-ACETAMINOPHEN 5 MG-325 MG TABLET	Inpatient	2 days 23:41:00	2.98681	Other Healthcare	225
2017	75	Male	Rehab Facility or Unit (Medical)	OXYCODONE IMMEDIATE RELEASE 5 MG TABLET	Inpatient	3 days 03:13:00	3.13403	Other Healthcare	225
2017	43	Male	Home or Self Care	OXYCODONE IMMEDIATE RELEASE 5 MG TABLET	Outpatient	0 days 12:06:00	0.504167	Home/Hospice	300
2017	39	Female	Home or Self Care	HYDROMORPHONE 8 MG TABLET	Inpatient	4 days 02:05:00	4.08681	Home/Hospice	5900	9.45347	5784
2017	39	Female	Home or Self Care	HYDROMORPHONE 8 MG TABLET	Inpatient	4 days 02:05:00	4.08681	Home/Hospice	5900	9.45347	5784
2017	41	Female	Home or Self Care	OXYCODONE IMMEDIATE RELEASE 5 MG TABLET	Inpatient	5 days 10:23:00	5.43264	Home/Hospice	90
2017	28	Female	Home or Self Care	OXYCODONE IMMEDIATE RELEASE 5 MG TABLET	Inpatient	2 days 05:39:00	2.23542	Home/Hospice	90
2017	57	Female	Home or Self Care	OXYCODONE 5 MG CAPSULE	Inpatient	2 days 18:06:00	2.75417	Home/Hospice	150
2017	83	Male	Skilled Nursing Facility	TRAMADOL 50 MG TABLET	Inpatient	14 days 05:44:00	14.2389	Other Healthcare	100
2017	64	Female	Skilled Nursing Facility	OXYCODONE IMMEDIATE RELEASE 5 MG TABLET	Inpatient	3 days 05:29:00	3.22847	Other Healthcare	540
2017	54	Male	Home or Self Care	OXYCODONE-ACETAMINOPHEN 5 MG-325 MG TABLET	Outpatient	0 days 23:31:00	0.979861	Home/Hospice	180
2017	73	Female	Home or Self Care	TRAMADOL 50 MG TABLET	Inpatient	1 days 05:04:00	1.21111	Home/Hospice	300
2017	67	Female	Home or Self Care	OXYCODONE IMMEDIATE RELEASE 5 MG TABLET	Inpatient	1 days 10:09:00	1.42292	Home/Hospice	300
2017	77	Male	Rehab Facility or Unit (Medical)	OXYCODONE IMMEDIATE RELEASE 5 MG TABLET	Inpatient	4 days 05:15:00	4.21875	Other Healthcare	540	14.4722	810
2017	35	Female	Home or Self Care	OXYCODONE IMMEDIATE RELEASE 5 MG TABLET	Inpatient	3 days 13:45:00	3.57292	Home/Hospice	90
2017	53	Male	Home-Health Care Svc	OXYCODONE IMMEDIATE RELEASE 10 MG TABLET	Inpatient	14 days 05:33:00	14.2312	Home/Hospice	900
2017	33	Female	Home-Health Care Svc	OXYCODONE ER 20 MG TABLET,CRUSH RESISTANT,EXTENDED RELEASE 12 HR	Inpatient	10 days 07:32:00	10.3139	Home/Hospice	2640
2017	50	Male	Home or Self Care	OXYCODONE-ACETAMINOPHEN 5 MG-325 MG TABLET	Outpatient	0 days 03:48:00	0.158333	Home/Hospice	90
2017	77	Male	Home or Self Care	OXYCODONE IMMEDIATE RELEASE 5 MG TABLET	Outpatient	1 days 00:48:00	1.03333	Home/Hospice	150
2017	77	Male	Home or Self Care	OXYCODONE IMMEDIATE RELEASE 5 MG TABLET	Outpatient	1 days 00:48:00	1.03333	Home/Hospice	150
2017	38	Female	Home or Self Care	OXYCODONE IMMEDIATE RELEASE 5 MG TABLET	Inpatient	6 days 17:20:00	6.72222	Home/Hospice	187.5	51.5271	150
2017	86	Female	Skilled Nursing Facility	OXYCODONE IMMEDIATE RELEASE 5 MG TABLET	Inpatient	4 days 06:59:00	4.29097	Other Healthcare	90	34.3764	100
2017	86	Female	Skilled Nursing Facility	OXYCODONE IMMEDIATE RELEASE 5 MG TABLET	Inpatient	4 days 06:59:00	4.29097	Other Healthcare	90	34.3764	100
2017	63	Female	Skilled Nursing Facility	OXYCODONE IMMEDIATE RELEASE 5 MG TABLET	Inpatient	4 days 01:57:00	4.08125	Other Healthcare	225
2017	86	Female	Skilled Nursing Facility	OXYCODONE IMMEDIATE RELEASE 5 MG TABLET	Inpatient	3 days 21:00:00	3.875	Other Healthcare	90
2017	32	Female	Home or Self Care	OXYCODONE IMMEDIATE RELEASE 5 MG TABLET	Inpatient	4 days 12:45:00	4.53125	Home/Hospice	180
2017	37	Female	Home or Self Care	OXYCODONE-ACETAMINOPHEN 5 MG-325 MG TABLET	Inpatient	4 days 02:59:00	4.12431	Home/Hospice	90
2017	33	Female	Home or Self Care	OXYCODONE IMMEDIATE RELEASE 5 MG TABLET	Inpatient	5 days 17:49:00	5.74236	Home/Hospice	90
2017	93	Female	Rehab Facility or Unit (Medical)	TRAMADOL 50 MG TABLET	Inpatient	2 days 22:42:00	2.94583	Other Healthcare	300	41.5278	300
2017	57	Female	Home or Self Care	OXYCODONE 5 MG CAPSULE	Inpatient	2 days 02:02:00	2.08472	Home/Hospice	150
2017	45	Female	Home-Health Care Svc	OXYCODONE IMMEDIATE RELEASE 5 MG TABLET	Inpatient	2 days 04:40:00	2.19444	Home/Hospice	225
2017	28	Female	Home or Self Care	OXYCODONE-ACETAMINOPHEN 5 MG-325 MG TABLET	Inpatient	7 days 00:06:00	7.00417	Home/Hospice	90
2017	37	Female	Home or Self Care	OXYCODONE IMMEDIATE RELEASE 5 MG TABLET	Inpatient	4 days 01:40:00	4.06944	Home/Hospice	90
2017	53	Male	Home or Self Care	OXYCODONE-ACETAMINOPHEN 5 MG-325 MG TABLET	Outpatient	0 days 23:40:00	0.986111	Home/Hospice	90
2017	63	Female	Home or Self Care	TRAMADOL 50 MG TABLET	Outpatient	1 days 02:48:00	1.11667	Home/Hospice	375
2017	32	Female	Home or Self Care	OXYCODONE IMMEDIATE RELEASE 5 MG TABLET	Inpatient	4 days 04:12:00	4.175	Home/Hospice	90
2017	30	Female	Home or Self Care	OXYCODONE IMMEDIATE RELEASE 5 MG TABLET	Inpatient	4 days 04:19:00	4.17986	Home/Hospice	90
2017	67	Female	Home or Self Care	OXYCODONE IMMEDIATE RELEASE 5 MG TABLET	Inpatient	4 days 01:36:00	4.06667	Home/Hospice	375
2017	56	Female	Home or Self Care	TRAMADOL 50 MG TABLET	Inpatient	2 days 04:57:00	2.20625	Home/Hospice	150
2017	75	Female	Skilled Nursing Facility	OXYCODONE IMMEDIATE RELEASE 5 MG TABLET	Inpatient	3 days 05:29:00	3.22847	Other Healthcare	540
2017	67	Female	Home-Health Care Svc	ACETAMINOPHEN 300 MG-CODEINE 30 MG TABLET	Inpatient	2 days 04:23:00	2.18264	Home/Hospice	67.5
2017	45	Female	Home or Self Care	HYDROCODONE 5 MG-ACETAMINOPHEN 325 MG TABLET	Outpatient	1 days 05:14:00	1.21806	Home/Hospice	60
2017	66	Male	Home or Self Care	OXYCODONE IMMEDIATE RELEASE 5 MG TABLET	Outpatient	1 days 03:23:00	1.14097	Home/Hospice	225
2017	19	Male	Home or Self Care	OXYCODONE-ACETAMINOPHEN 5 MG-325 MG TABLET	Outpatient	0 days 04:27:00	0.185417	Home/Hospice	90
2017	26	Female	Home or Self Care	OXYCODONE-ACETAMINOPHEN 5 MG-325 MG TABLET	Outpatient	0 days 07:04:00	0.294444	Home/Hospice	225
2017	33	Female	Home or Self Care	OXYCODONE IMMEDIATE RELEASE 5 MG TABLET	Inpatient	6 days 04:42:00	6.19583	Home/Hospice	112.5
2017	51	Female	Home or Self Care	HYDROMORPHONE 2 MG TABLET	Outpatient	1 days 05:44:00	1.23889	Home/Hospice	240
2017	70	Female	Home or Self Care	OXYCODONE IMMEDIATE RELEASE 5 MG TABLET	Outpatient	1 days 05:08:00	1.21389	Home/Hospice	225
2017	55	Female	Home or Self Care	HYDROCODONE 5 MG-ACETAMINOPHEN 325 MG TABLET	Outpatient	0 days 09:46:00	0.406944	Home/Hospice	40
2017	32	Female	Home or Self Care	OXYCODONE IMMEDIATE RELEASE 5 MG TABLET	Inpatient	4 days 08:31:00	4.35486	Home/Hospice	90
2017	35	Female	Home or Self Care	OXYCODONE IMMEDIATE RELEASE 5 MG TABLET	Inpatient	4 days 06:09:00	4.25625	Home/Hospice	90
2017	38	Female	Home or Self Care	OXYCODONE IMMEDIATE RELEASE 5 MG TABLET	Inpatient	3 days 07:18:00	3.30417	Home/Hospice	90
2017	33	Female	Home or Self Care	OXYCODONE-ACETAMINOPHEN 5 MG-325 MG TABLET	Inpatient	4 days 00:09:00	4.00625	Home/Hospice	90
2017	62	Female	Home-Health Care Svc	TRAMADOL 50 MG TABLET	Inpatient	3 days 05:06:00	3.2125	Home/Hospice	75
2017	56	Male	Home-Health Care Svc	OXYCODONE IMMEDIATE RELEASE 5 MG TABLET	Inpatient	2 days 05:30:00	2.22917	Home/Hospice	225
2017	30	Female	Home or Self Care	OXYCODONE IMMEDIATE RELEASE 5 MG TABLET	Inpatient	5 days 16:52:00	5.70278	Home/Hospice	225
2017	80	Female	Skilled Nursing Facility	OXYCODONE IMMEDIATE RELEASE 5 MG TABLET	Inpatient	3 days 00:13:00	3.00903	Other Healthcare	270	45.5347	765
2017	78	Female	Home or Self Care	HYDROCODONE 5 MG-ACETAMINOPHEN 325 MG TABLET	Outpatient	0 days 10:51:00	0.452083	Home/Hospice	60
2017	31	Male	Home or Self Care	OXYCODONE-ACETAMINOPHEN 5 MG-325 MG TABLET	Outpatient	0 days 18:50:00	0.784722	Home/Hospice	150
2017	34	Female	Home or Self Care	OXYCODONE IMMEDIATE RELEASE 5 MG TABLET	Inpatient	3 days 00:45:00	3.03125	Home/Hospice	90
2017	41	Female	Home-Health Care Svc	OXYCODONE IMMEDIATE RELEASE 5 MG TABLET	Inpatient	4 days 05:02:00	4.20972	Home/Hospice	7.5
2017	74	Female	Home or Self Care	OXYCODONE IMMEDIATE RELEASE 5 MG TABLET	Inpatient	4 days 05:31:00	4.22986	Home/Hospice	225
2017	64	Male	Skilled Nursing Facility	OXYCODONE IMMEDIATE RELEASE 10 MG TABLET	Inpatient	3 days 00:09:00	3.00625	Other Healthcare	540
2017	57	Female	Home or Self Care	HYDROCODONE 5 MG-ACETAMINOPHEN 325 MG TABLET	Outpatient	1 days 08:10:00	1.34028	Home/Hospice	300
2017	67	Female	Rehab Facility or Unit (Medical)	TRAMADOL 50 MG TABLET	Inpatient	3 days 04:50:00	3.20139	Other Healthcare	150
2017	71	Male	Skilled Nursing Facility	OXYCODONE-ACETAMINOPHEN 5 MG-325 MG TABLET	Inpatient	2 days 22:54:00	2.95417	Other Healthcare	225
2017	79	Male	Home or Self Care	OXYCODONE IMMEDIATE RELEASE 5 MG TABLET	Inpatient	3 days 07:21:00	3.30625	Home/Hospice	300
2017	80	Female	Home or Self Care	OXYCODONE IMMEDIATE RELEASE 5 MG TABLET	Outpatient	0 days 04:21:00	0.18125	Home/Hospice	37.5
2017	57	Female	Home-Health Care Svc	OXYCODONE IMMEDIATE RELEASE 5 MG TABLET	Inpatient	3 days 02:42:00	3.1125	Home/Hospice	450
2017	66	Female	Home or Self Care	HYDROCODONE 5 MG-ACETAMINOPHEN 325 MG TABLET	Outpatient	0 days 11:29:00	0.478472	Home/Hospice	60	16.2188	60
2017	32	Female	Home or Self Care	OXYCODONE IMMEDIATE RELEASE 5 MG TABLET	Inpatient	4 days 06:18:00	4.2625	Home/Hospice	180
2017	67	Female	Home or Self Care	ACETAMINOPHEN 300 MG-CODEINE 30 MG TABLET	Outpatient	0 days 08:42:00	0.3625	Home/Hospice	54
2017	84	Female	Skilled Nursing Facility	OXYCODONE IMMEDIATE RELEASE 5 MG TABLET	Inpatient	6 days 03:09:00	6.13125	Other Healthcare	390
2017	37	Female	Home or Self Care	OXYCODONE-ACETAMINOPHEN 5 MG-325 MG TABLET	Inpatient	3 days 19:31:00	3.81319	Home/Hospice	90
2017	53	Female	Skilled Nursing Facility	OXYCODONE-ACETAMINOPHEN 5 MG-325 MG TABLET	Inpatient	3 days 06:33:00	3.27292	Other Healthcare	225
2017	44	Male	Skilled Nursing Facility	OXYCODONE IMMEDIATE RELEASE 5 MG TABLET	Inpatient	14 days 20:58:00	14.8736	Other Healthcare	540
2017	81	Female	Skilled Nursing Facility	OXYCODONE IMMEDIATE RELEASE 5 MG TABLET	Inpatient	4 days 06:33:00	4.27292	Other Healthcare	540
2017	63	Female	Home or Self Care	OXYCODONE IMMEDIATE RELEASE 5 MG TABLET	Outpatient	1 days 05:24:00	1.225	Home/Hospice	225
2017	52	Female	Home or Self Care	OXYCODONE IMMEDIATE RELEASE 5 MG TABLET	Outpatient	1 days 05:31:00	1.22986	Home/Hospice	150
2017	32	Male	Home or Self Care	ACETAMINOPHEN 300 MG-CODEINE 30 MG TABLET	Outpatient	0 days 05:59:00	0.249306	Home/Hospice	90
2017	38	Male	Home or Self Care	HYDROCODONE 5 MG-ACETAMINOPHEN 325 MG TABLET	Outpatient	0 days 05:11:00	0.215972	Home/Hospice	60
2017	31	Male	Home or Self Care	HYDROCODONE 5 MG-ACETAMINOPHEN 325 MG TABLET	Outpatient	0 days 05:41:00	0.236806	Home/Hospice	60
2017	63	Male	Home or Self Care	TRAMADOL 50 MG TABLET	Outpatient	0 days 05:54:00	0.245833	Home/Hospice	120
2017	64	Female	Home or Self Care	TRAMADOL 50 MG TABLET	Outpatient	1 days 07:10:00	1.29861	Home/Hospice	500
2017	64	Female	Home or Self Care	TRAMADOL 50 MG TABLET	Outpatient	1 days 07:10:00	1.29861	Home/Hospice	500
2017	59	Female	Home-Health Care Svc	OXYCODONE IMMEDIATE RELEASE 5 MG TABLET	Inpatient	1 days 01:08:00	1.04722	Home/Hospice	90
2017	46	Female	Home or Self Care	OXYCODONE-ACETAMINOPHEN 5 MG-325 MG TABLET	Inpatient	4 days 05:41:00	4.23681	Home/Hospice	90
2017	73	Male	Skilled Nursing Facility	TRAMADOL 50 MG TABLET	Inpatient	4 days 01:27:00	4.06042	Other Healthcare	300
2017	77	Female	Home or Self Care	OXYCODONE IMMEDIATE RELEASE 5 MG TABLET	Outpatient	1 days 04:07:00	1.17153	Home/Hospice	112.5
2017	42	Female	Home or Self Care	HYDROCODONE 7.5 MG-ACETAMINOPHEN 325 MG TABLET	Inpatient	1 days 04:11:00	1.17431	Home/Hospice	450
2017	86	Male	Skilled Nursing Facility	HYDROCODONE 5 MG-ACETAMINOPHEN 325 MG TABLET	Inpatient	4 days 12:01:00	4.50069	Other Healthcare	150
2017	43	Female	Home or Self Care	HYDROMORPHONE 2 MG TABLET	Inpatient	4 days 12:47:00	4.53264	Home/Hospice	320
2017	11	Male	Home or Self Care	OXYCODONE IMMEDIATE RELEASE 5 MG TABLET	Outpatient	0 days 04:56:00	0.205556	Home/Hospice	90
2017	60	Male	Home or Self Care	OXYCODONE-ACETAMINOPHEN 5 MG-325 MG TABLET	Outpatient	0 days 21:15:00	0.885417	Home/Hospice	120
2017	30	Female	Home or Self Care	OXYCODONE IMMEDIATE RELEASE 5 MG TABLET	Inpatient	4 days 10:26:00	4.43472	Home/Hospice	150
2017	62	Male	Home or Self Care	OXYCODONE IMMEDIATE RELEASE 5 MG TABLET	Outpatient	0 days 04:48:00	0.2	Home/Hospice	112.5
2017	90	Female	Home or Self Care	ACETAMINOPHEN 300 MG-CODEINE 30 MG TABLET	Outpatient	1 days 05:57:00	1.24792	Home/Hospice	135
2017	34	Female	Home or Self Care	OXYCODONE IMMEDIATE RELEASE 5 MG TABLET	Inpatient	3 days 05:00:00	3.20833	Home/Hospice	225
2017	30	Female	Home or Self Care	OXYCODONE IMMEDIATE RELEASE 5 MG TABLET	Inpatient	4 days 00:42:00	4.02917	Home/Hospice	112.5
2017	28	Female	Home or Self Care	OXYCODONE IMMEDIATE RELEASE 5 MG TABLET	Inpatient	4 days 05:08:00	4.21389	Home/Hospice	225
2017	67	Male	Home or Self Care	OXYCODONE IMMEDIATE RELEASE 5 MG TABLET	Outpatient	0 days 05:12:00	0.216667	Home/Hospice	90
2017	57	Male	Home or Self Care	ACETAMINOPHEN 300 MG-CODEINE 30 MG TABLET	Outpatient	0 days 08:07:00	0.338194	Home/Hospice	90	83.3125	90
2017	36	Female	Home or Self Care	OXYCODONE IMMEDIATE RELEASE 5 MG TABLET	Inpatient	3 days 08:17:00	3.34514	Home/Hospice	90
2017	54	Female	Skilled Nursing Facility	OXYCODONE IMMEDIATE RELEASE 15 MG TABLET	Inpatient	3 days 03:20:00	3.13889	Other Healthcare	540
2017	72	Female	Home-Health Care Svc	OXYCODONE IMMEDIATE RELEASE 5 MG TABLET	Inpatient	3 days 04:33:00	3.18958	Home/Hospice	300
2017	78	Female	Skilled Nursing Facility	OXYCODONE IMMEDIATE RELEASE 10 MG TABLET	Inpatient	3 days 05:06:00	3.2125	Other Healthcare	540
2017	52	Female	Home or Self Care	ACETAMINOPHEN 300 MG-CODEINE 30 MG TABLET	Outpatient	1 days 06:09:00	1.25625	Home/Hospice	90
2017	53	Male	Home or Self Care	OXYCODONE IMMEDIATE RELEASE 5 MG TABLET	Inpatient	2 days 05:47:00	2.24097	Home/Hospice	300	47.5069	450
2017	70	Female	Skilled Nursing Facility	OXYCODONE IMMEDIATE RELEASE 5 MG TABLET	Inpatient	3 days 07:26:00	3.30972	Other Healthcare	540
2017	62	Female	Home-Health Care Svc	OXYCODONE IMMEDIATE RELEASE 5 MG TABLET	Inpatient	3 days 04:07:00	3.17153	Home/Hospice	225
2017	36	Female	Home or Self Care	ACETAMINOPHEN 300 MG-CODEINE 30 MG TABLET	Outpatient	1 days 11:06:00	1.4625	Home/Hospice	135
2017	50	Female	Home or Self Care	HYDROCODONE 5 MG-ACETAMINOPHEN 325 MG TABLET	Outpatient	0 days 04:23:00	0.182639	Home/Hospice	40
2017	54	Female	Home-Health Care Svc	TRAMADOL 50 MG TABLET	Inpatient	3 days 04:44:00	3.19722	Home/Hospice	150
2017	58	Male	Home or Self Care	OXYCODONE IMMEDIATE RELEASE 5 MG TABLET	Inpatient	3 days 01:45:00	3.07292	Home/Hospice	225
2017	66	Male	Skilled Nursing Facility	OXYCODONE IMMEDIATE RELEASE 10 MG TABLET	Inpatient	4 days 05:37:00	4.23403	Other Healthcare	540
2017	57	Female	Home-Health Care Svc	OXYCODONE ER 15 MG TABLET,CRUSH RESISTANT,EXTENDED RELEASE 12 HR	Inpatient	3 days 05:51:00	3.24375	Home/Hospice	345
2017	88	Female	Home or Self Care	HYDROCODONE 5 MG-ACETAMINOPHEN 325 MG TABLET	Outpatient	0 days 07:06:00	0.295833	Home/Hospice	40
2017	39	Female	Home or Self Care	OXYCODONE IMMEDIATE RELEASE 5 MG TABLET	Inpatient	4 days 03:12:00	4.13333	Home/Hospice	225
2017	34	Female	Home or Self Care	OXYCODONE-ACETAMINOPHEN 5 MG-325 MG TABLET	Inpatient	4 days 03:22:00	4.14028	Home/Hospice	90
2017	38	Female	Home or Self Care	OXYCODONE-ACETAMINOPHEN 5 MG-325 MG TABLET	Outpatient	1 days 09:21:00	1.38958	Home/Hospice	180
2017	62	Female	Home or Self Care	OXYCODONE IMMEDIATE RELEASE 5 MG TABLET	Outpatient	0 days 07:05:00	0.295139	Home/Hospice	112.5
2017	40	Female	Home or Self Care	OXYCODONE-ACETAMINOPHEN 5 MG-325 MG TABLET	Inpatient	2 days 05:50:00	2.24306	Home/Hospice	150
2017	35	Male	Home or Self Care	OXYCODONE-ACETAMINOPHEN 5 MG-325 MG TABLET	Inpatient	2 days 01:44:00	2.07222	Home/Hospice	150
2017	61	Female	Home or Self Care	OXYCODONE-ACETAMINOPHEN 5 MG-325 MG TABLET	Outpatient	0 days 08:11:00	0.340972	Home/Hospice	90
2017	62	Male	Home or Self Care	OXYCODONE-ACETAMINOPHEN 5 MG-325 MG TABLET	Outpatient	0 days 05:09:00	0.214583	Home/Hospice	150
2017	60	Male	Home or Self Care	HYDROMORPHONE 2 MG TABLET	Inpatient	2 days 03:33:00	2.14792	Home/Hospice	160
2017	77	Female	Skilled Nursing Facility	OXYCODONE-ACETAMINOPHEN 5 MG-325 MG TABLET	Inpatient	3 days 05:25:00	3.22569	Other Healthcare	360
2017	74	Male	Home-Health Care Svc	OXYCODONE-ACETAMINOPHEN 5 MG-325 MG TABLET	Inpatient	3 days 06:03:00	3.25208	Home/Hospice	180
2017	57	Female	Home or Self Care	OXYCODONE-ACETAMINOPHEN 5 MG-325 MG TABLET	Inpatient	3 days 04:10:00	3.17361	Home/Hospice	90
2017	74	Male	Home or Self Care	HYDROCODONE 5 MG-ACETAMINOPHEN 325 MG TABLET	Outpatient	0 days 05:58:00	0.248611	Home/Hospice	60
2017	53	Female	Home or Self Care	HYDROCODONE 5 MG-ACETAMINOPHEN 325 MG TABLET	Outpatient	0 days 06:01:00	0.250694	Home/Hospice	100
2017	62	Female	Skilled Nursing Facility	OXYCODONE IMMEDIATE RELEASE 5 MG TABLET	Inpatient	3 days 01:43:00	3.07153	Other Healthcare	225	19.5632	660
2017	62	Female	Skilled Nursing Facility	OXYCODONE IMMEDIATE RELEASE 5 MG TABLET	Inpatient	3 days 01:43:00	3.07153	Other Healthcare	225	19.5632	660
2017	75	Male	Skilled Nursing Facility	OXYCODONE IMMEDIATE RELEASE 5 MG TABLET	Inpatient	3 days 06:07:00	3.25486	Other Healthcare	540
2017	57	Female	Home or Self Care	OXYCODONE-ACETAMINOPHEN 5 MG-325 MG TABLET	Inpatient	4 days 07:58:00	4.33194	Home/Hospice	150
2017	47	Female	Home or Self Care	OXYCODONE-ACETAMINOPHEN 5 MG-325 MG TABLET	Inpatient	1 days 23:15:00	1.96875	Home/Hospice	180
2017	52	Male	Home-Health Care Svc	OXYCODONE IMMEDIATE RELEASE 5 MG TABLET	Inpatient	3 days 04:16:00	3.17778	Home/Hospice	225
2017	61	Female	Home or Self Care	OXYCODONE IMMEDIATE RELEASE 5 MG TABLET	Inpatient	1 days 03:58:00	1.16528	Home/Hospice	225
2017	38	Female	Home or Self Care	OXYCODONE IMMEDIATE RELEASE 5 MG TABLET	Inpatient	3 days 23:40:00	3.98611	Home/Hospice	375	1.54444	80
2017	63	Male	Home or Self Care	OXYCODONE IMMEDIATE RELEASE 5 MG TABLET	Inpatient	3 days 21:38:00	3.90139	Home/Hospice	60
2017	63	Male	Home or Self Care	OXYCODONE IMMEDIATE RELEASE 5 MG TABLET	Outpatient	1 days 07:51:00	1.32708	Home/Hospice	60
2017	63	Male	Home or Self Care	OXYCODONE IMMEDIATE RELEASE 5 MG TABLET	Outpatient	1 days 07:51:00	1.32708	Home/Hospice	60
2017	47	Female	Home or Self Care	OXYCODONE IMMEDIATE RELEASE 5 MG TABLET	Outpatient	1 days 04:36:00	1.19167	Home/Hospice	60
2017	93	Female	Skilled Nursing Facility	TRAMADOL 50 MG TABLET	Inpatient	3 days 18:43:00	3.77986	Other Healthcare	300
2017	59	Female	Hospice/Home	TRAMADOL 50 MG TABLET	Inpatient	2 days 09:04:00	2.37778	Home/Hospice	150
2017	40	Female	Home or Self Care	TRAMADOL 50 MG TABLET	Inpatient	4 days 04:48:00	4.2	Home/Hospice	150
2017	50	Male	Home or Self Care	OXYCODONE IMMEDIATE RELEASE 5 MG TABLET	Inpatient	9 days 07:43:00	9.32153	Home/Hospice	202.5
2017	81	Male	Skilled Nursing Facility	TRAMADOL 50 MG TABLET	Inpatient	9 days 01:46:00	9.07361	Other Healthcare	300
2017	44	Female	Home or Self Care	OXYCODONE-ACETAMINOPHEN 5 MG-325 MG TABLET	Outpatient	1 days 06:04:00	1.25278	Home/Hospice	225
2017	45	Female	Home or Self Care	OXYCODONE 5 MG CAPSULE	Inpatient	2 days 04:38:00	2.19306	Home/Hospice	225
2017	47	Female	Home or Self Care	OXYCODONE-ACETAMINOPHEN 5 MG-325 MG TABLET	Inpatient	1 days 09:44:00	1.40556	Home/Hospice	150
2017	77	Male	Skilled Nursing Facility	OXYCODONE IMMEDIATE RELEASE 5 MG TABLET	Inpatient	7 days 22:55:00	7.95486	Other Healthcare	270
2017	77	Male	Skilled Nursing Facility	OXYCODONE IMMEDIATE RELEASE 5 MG TABLET	Inpatient	7 days 22:55:00	7.95486	Other Healthcare	270
2017	35	Female	Home or Self Care	OXYCODONE IMMEDIATE RELEASE 5 MG TABLET	Inpatient	6 days 19:40:00	6.81944	Home/Hospice	90
2017	56	Female	Home or Self Care	TRAMADOL 50 MG TABLET	Outpatient	1 days 10:53:00	1.45347	Home/Hospice	150
2017	56	Female	Home or Self Care	TRAMADOL 50 MG TABLET	Outpatient	1 days 10:53:00	1.45347	Home/Hospice	150
2017	45	Female	Home or Self Care	HYDROCODONE 5 MG-ACETAMINOPHEN 325 MG TABLET	Outpatient	0 days 07:02:00	0.293056	Home/Hospice	40	41.3993	60
2017	24	Female	Home-Health Care Svc	HYDROMORPHONE 2 MG TABLET	Inpatient	2 days 05:48:00	2.24167	Home/Hospice	320
2017	61	Female	Home-Health Care Svc	HYDROCODONE 5 MG-ACETAMINOPHEN 325 MG TABLET	Inpatient	2 days 05:20:00	2.22222	Home/Hospice	50
2017	54	Female	Home or Self Care	OXYCODONE-ACETAMINOPHEN 5 MG-325 MG TABLET	Inpatient	7 days 03:51:00	7.16042	Home/Hospice	90
2017	36	Female	Home or Self Care	OXYCODONE IMMEDIATE RELEASE 5 MG TABLET	Inpatient	3 days 23:21:00	3.97292	Home/Hospice	90
2017	47	Female	Home or Self Care	OXYCODONE-ACETAMINOPHEN 5 MG-325 MG TABLET	Outpatient	1 days 07:23:00	1.30764	Home/Hospice	90
2017	74	Female	Home-Health Care Svc	HYDROCODONE 5 MG-ACETAMINOPHEN 325 MG TABLET	Inpatient	5 days 02:55:00	5.12153	Home/Hospice	60
2017	66	Female	Skilled Nursing Facility	OXYCODONE ER 20 MG TABLET,CRUSH RESISTANT,EXTENDED RELEASE 12 HR	Inpatient	7 days 22:51:00	7.95208	Other Healthcare	744	25.5306	2688
2017	24	Female	Home or Self Care	OXYCODONE IMMEDIATE RELEASE 5 MG TABLET	Inpatient	3 days 03:19:00	3.13819	Home/Hospice	225
2017	68	Male	Home-Health Care Svc	OXYCODONE IMMEDIATE RELEASE 5 MG TABLET	Inpatient	2 days 05:56:00	2.24722	Home/Hospice	300
2017	25	Female	Home or Self Care	OXYCODONE IMMEDIATE RELEASE 5 MG TABLET	Inpatient	4 days 08:06:00	4.3375	Home/Hospice	90
2017	38	Female	Home or Self Care	OXYCODONE IMMEDIATE RELEASE 5 MG TABLET	Inpatient	3 days 23:16:00	3.96944	Home/Hospice	90
2017	65	Female	Home or Self Care	OXYCODONE IMMEDIATE RELEASE 5 MG TABLET	Outpatient	0 days 09:24:00	0.391667	Home/Hospice	180
2017	63	Female	Home or Self Care	OXYCODONE-ACETAMINOPHEN 5 MG-325 MG TABLET	Outpatient	0 days 22:17:00	0.928472	Home/Hospice	225
2017	19	Male	Home or Self Care	ACETAMINOPHEN 300 MG-CODEINE 30 MG TABLET	Inpatient	1 days 17:06:00	1.7125	Home/Hospice	90
2017	63	Male	Home-Health Care Svc	OXYCODONE IMMEDIATE RELEASE 5 MG TABLET	Inpatient	2 days 03:56:00	2.16389	Home/Hospice	262.5
2017	63	Male	Home or Self Care	OXYCODONE-ACETAMINOPHEN 5 MG-325 MG TABLET	Outpatient	1 days 08:56:00	1.37222	Home/Hospice	150
2017	74	Male	Home-Health Care Svc	OXYCODONE IMMEDIATE RELEASE 5 MG TABLET	Inpatient	3 days 00:44:00	3.03056	Home/Hospice	225	51.4792	150
2017	54	Male	Home or Self Care	OXYCODONE-ACETAMINOPHEN 5 MG-325 MG TABLET	Outpatient	0 days 19:11:00	0.799306	Home/Hospice	150
2017	39	Female	Home-Health Care Svc	OXYCODONE IMMEDIATE RELEASE 5 MG TABLET	Inpatient	4 days 06:15:00	4.26042	Home/Hospice	180
2017	51	Female	Home or Self Care	OXYCODONE-ACETAMINOPHEN 5 MG-325 MG TABLET	Inpatient	4 days 11:56:00	4.49722	Home/Hospice	180
2017	59	Male	Home or Self Care	HYDROCODONE 5 MG-ACETAMINOPHEN 325 MG TABLET	Outpatient	0 days 03:32:00	0.147222	Home/Hospice	100	18.5618	90
2017	75	Female	Rehab Facility or Unit (Medical)	OXYCODONE IMMEDIATE RELEASE 5 MG TABLET	Inpatient	3 days 04:45:00	3.19792	Other Healthcare	300
2017	75	Female	Rehab Facility or Unit (Medical)	OXYCODONE IMMEDIATE RELEASE 5 MG TABLET	Inpatient	3 days 02:17:00	3.09514	Other Healthcare	90
2017	67	Female	Home or Self Care	OXYCODONE-ACETAMINOPHEN 5 MG-325 MG TABLET	Outpatient	0 days 04:49:00	0.200694	Home/Hospice	150
2017	36	Female	Home or Self Care	OXYCODONE IMMEDIATE RELEASE 5 MG TABLET	Inpatient	4 days 11:45:00	4.48958	Home/Hospice	90
2017	38	Female	Home or Self Care	OXYCODONE IMMEDIATE RELEASE 5 MG TABLET	Inpatient	3 days 07:13:00	3.30069	Home/Hospice	90
2017	37	Female	Home or Self Care	OXYCODONE IMMEDIATE RELEASE 5 MG TABLET	Inpatient	4 days 01:31:00	4.06319	Home/Hospice	180
2017	87	Male	Home or Self Care	ACETAMINOPHEN 300 MG-CODEINE 30 MG TABLET	Inpatient	2 days 11:12:00	2.46667	Home/Hospice	54
2017	20	Female	Home or Self Care	HYDROMORPHONE 2 MG TABLET	Inpatient	4 days 09:47:00	4.40764	Home/Hospice	160	12.5472	67.5
2017	55	Female	Home or Self Care	OXYCODONE IMMEDIATE RELEASE 5 MG TABLET	Outpatient	1 days 05:49:00	1.24236	Home/Hospice	225
2017	40	Female	Home or Self Care	OXYCODONE IMMEDIATE RELEASE 5 MG TABLET	Inpatient	4 days 13:17:00	4.55347	Home/Hospice	90
2017	66	Female	Home or Self Care	OXYCODONE-ACETAMINOPHEN 5 MG-325 MG TABLET	Inpatient	1 days 20:26:00	1.85139	Home/Hospice	75	6.47917	112.5
2017	99	Female	Skilled Nursing Facility	OXYCODONE IMMEDIATE RELEASE 5 MG TABLET	Inpatient	5 days 22:37:00	5.94236	Other Healthcare	90
2017	58	Male	Home or Self Care	OXYCODONE-ACETAMINOPHEN 5 MG-325 MG TABLET	Outpatient	0 days 09:42:00	0.404167	Home/Hospice	120
2017	66	Female	Home or Self Care	OXYCODONE-ACETAMINOPHEN 5 MG-325 MG TABLET	Outpatient	0 days 12:28:00	0.519444	Home/Hospice	120
2017	48	Female	Home or Self Care	ACETAMINOPHEN 300 MG-CODEINE 30 MG TABLET	Outpatient	0 days 04:48:00	0.2	Home/Hospice	90
2017	69	Female	Home or Self Care	OXYCODONE-ACETAMINOPHEN 5 MG-325 MG TABLET	Outpatient	0 days 08:29:00	0.353472	Home/Hospice	90
2017	84	Male	Skilled Nursing Facility	OXYCODONE IMMEDIATE RELEASE 5 MG TABLET	Inpatient	3 days 05:30:00	3.22917	Other Healthcare	90
2017	48	Female	Home or Self Care	OXYCODONE-ACETAMINOPHEN 5 MG-325 MG TABLET	Outpatient	1 days 02:30:00	1.10417	Home/Hospice	90
2017	57	Female	Skilled Nursing Facility	OXYCODONE IMMEDIATE RELEASE 10 MG TABLET	Inpatient	3 days 07:13:00	3.30069	Other Healthcare	900	25.4583	225
2017	23	Female	Home or Self Care	OXYCODONE-ACETAMINOPHEN 5 MG-325 MG TABLET	Inpatient	2 days 22:17:00	2.92847	Home/Hospice	180
2017	74	Female	Home-Health Care Svc	OXYCODONE-ACETAMINOPHEN 5 MG-325 MG TABLET	Inpatient	3 days 05:50:00	3.24306	Home/Hospice	180
2017	72	Female	Skilled Nursing Facility	TRAMADOL 50 MG TABLET	Inpatient	3 days 04:22:00	3.18194	Other Healthcare	150
2017	39	Female	Home or Self Care	OXYCODONE IMMEDIATE RELEASE 5 MG TABLET	Inpatient	4 days 02:33:00	4.10625	Home/Hospice	90
2017	48	Female	Home or Self Care	OXYCODONE-ACETAMINOPHEN 5 MG-325 MG TABLET	Outpatient	1 days 00:03:00	1.00208	Home/Hospice	225
2017	58	Male	Home or Self Care	OXYCODONE-ACETAMINOPHEN 5 MG-325 MG TABLET	Outpatient	1 days 08:29:00	1.35347	Home/Hospice	90
2017	32	Female	Home or Self Care	OXYCODONE IMMEDIATE RELEASE 5 MG TABLET	Inpatient	4 days 09:41:00	4.40347	Home/Hospice	90
2017	71	Male	Home or Self Care	HYDROCODONE 5 MG-ACETAMINOPHEN 325 MG TABLET	Outpatient	0 days 06:41:00	0.278472	Home/Hospice	60
2017	73	Male	Home or Self Care	OXYCODONE IMMEDIATE RELEASE 5 MG TABLET	Outpatient	0 days 06:53:00	0.286806	Home/Hospice	675
2017	63	Female	Home-Health Care Svc	TRAMADOL 50 MG TABLET	Inpatient	2 days 08:59:00	2.37431	Home/Hospice	200
2017	57	Female	Skilled Nursing Facility	OXYCODONE IMMEDIATE RELEASE 5 MG TABLET	Inpatient	3 days 04:48:00	3.2	Other Healthcare	540
2017	33	Female	Home or Self Care	OXYCODONE IMMEDIATE RELEASE 5 MG TABLET	Inpatient	4 days 16:03:00	4.66875	Home/Hospice	90
2017	71	Female	Skilled Nursing Facility	HYDROMORPHONE 4 MG TABLET	Inpatient	3 days 03:14:00	3.13472	Other Healthcare	288
2017	64	Female	Skilled Nursing Facility	OXYCODONE IMMEDIATE RELEASE 5 MG TABLET	Inpatient	3 days 00:57:00	3.03958	Other Healthcare	540
2017	79	Female	Skilled Nursing Facility	OXYCODONE IMMEDIATE RELEASE 15 MG TABLET	Inpatient	3 days 03:39:00	3.15208	Other Healthcare	675
2017	38	Female	Home or Self Care	OXYCODONE 5 MG CAPSULE	Inpatient	4 days 07:34:00	4.31528	Home/Hospice	90
2017	40	Female	Home or Self Care	OXYCODONE 5 MG CAPSULE	Outpatient	0 days 07:09:00	0.297917	Home/Hospice	75
2017	26	Female	Home or Self Care	OXYCODONE IMMEDIATE RELEASE 5 MG TABLET	Inpatient	3 days 22:54:00	3.95417	Home/Hospice	225
2017	66	Female	Home or Self Care	OXYCODONE-ACETAMINOPHEN 5 MG-325 MG TABLET	Outpatient	0 days 05:40:00	0.236111	Home/Hospice	112.5
2017	37	Female	Home or Self Care	OXYCODONE-ACETAMINOPHEN 5 MG-325 MG TABLET	Inpatient	1 days 08:42:00	1.3625	Home/Hospice	150	0	150
2017	36	Female	Home or Self Care	OXYCODONE IMMEDIATE RELEASE 5 MG TABLET	Inpatient	5 days 08:45:00	5.36458	Home/Hospice	90
2017	70	Female	Skilled Nursing Facility	OXYCODONE IMMEDIATE RELEASE 5 MG TABLET	Inpatient	3 days 01:56:00	3.08056	Other Healthcare	540
2017	72	Male	Home or Self Care	TRAMADOL 50 MG TABLET	Inpatient	3 days 02:34:00	3.10694	Home/Hospice	60
2017	62	Female	Home or Self Care	HYDROMORPHONE 2 MG TABLET	Inpatient	3 days 06:57:00	3.28958	Home/Hospice	320
2017	71	Male	Home or Self Care	OXYCODONE IMMEDIATE RELEASE 5 MG TABLET	Inpatient	3 days 02:42:00	3.1125	Home/Hospice	375
2017	76	Female	Skilled Nursing Facility	TRAMADOL 50 MG TABLET	Inpatient	3 days 04:50:00	3.20139	Other Healthcare	300	59.5375	300
2017	35	Female	Home or Self Care	OXYCODONE IMMEDIATE RELEASE 5 MG TABLET	Inpatient	4 days 03:48:00	4.15833	Home/Hospice	90	24.5458	150
2017	40	Female	Home or Self Care	OXYCODONE IMMEDIATE RELEASE 5 MG TABLET	Inpatient	2 days 06:06:00	2.25417	Home/Hospice	120
2017	49	Female	Home or Self Care	OXYCODONE-ACETAMINOPHEN 5 MG-325 MG TABLET	Outpatient	1 days 14:37:00	1.60903	Home/Hospice	150
2017	70	Female	Home-Health Care Svc	TRAMADOL 50 MG TABLET	Inpatient	3 days 10:11:00	3.42431	Home/Hospice	400
2017	67	Male	Home or Self Care	HYDROCODONE 5 MG-ACETAMINOPHEN 325 MG TABLET	Outpatient	1 days 05:54:00	1.24583	Home/Hospice	80
2017	60	Male	Home or Self Care	HYDROCODONE 5 MG-ACETAMINOPHEN 325 MG TABLET	Outpatient	1 days 02:01:00	1.08403	Home/Hospice	100
2017	59	Male	Home or Self Care	ACETAMINOPHEN 300 MG-CODEINE 30 MG TABLET	Outpatient	0 days 04:11:00	0.174306	Home/Hospice	90
2017	59	Male	Home or Self Care	OXYCODONE-ACETAMINOPHEN 5 MG-325 MG TABLET	Outpatient	0 days 06:56:00	0.288889	Home/Hospice	150
2017	57	Female	Home or Self Care	OXYCODONE IMMEDIATE RELEASE 5 MG TABLET	Outpatient	1 days 07:03:00	1.29375	Home/Hospice	225
2017	86	Male	Home or Self Care	OXYCODONE IMMEDIATE RELEASE 5 MG TABLET	Outpatient	0 days 09:09:00	0.38125	Home/Hospice	300
2017	93	Female	Skilled Nursing Facility	TRAMADOL 50 MG TABLET	Inpatient	5 days 00:53:00	5.03681	Other Healthcare	150
2017	22	Female	Home or Self Care	OXYCODONE IMMEDIATE RELEASE 5 MG TABLET	Inpatient	3 days 07:25:00	3.30903	Home/Hospice	90
2017	31	Female	Home or Self Care	OXYCODONE IMMEDIATE RELEASE 5 MG TABLET	Inpatient	3 days 05:09:00	3.21458	Home/Hospice	180
2017	48	Female	Home-Health Care Svc	HYDROMORPHONE 2 MG TABLET	Inpatient	4 days 05:34:00	4.23194	Home/Hospice	240
2017	21	Female	Home or Self Care	OXYCODONE IMMEDIATE RELEASE 5 MG TABLET	Outpatient	1 days 02:01:00	1.08403	Home/Hospice	225
2017	58	Female	Home-Health Care Svc	OXYCODONE IMMEDIATE RELEASE 5 MG TABLET	Inpatient	3 days 08:31:00	3.35486	Home/Hospice	450	85.3944	300
2017	83	Female	Home-Health Care Svc	OXYCODONE IMMEDIATE RELEASE 5 MG TABLET	Inpatient	2 days 09:38:00	2.40139	Home/Hospice	90
2017	61	Female	Home or Self Care	OXYCODONE IMMEDIATE RELEASE 5 MG TABLET	Inpatient	3 days 05:03:00	3.21042	Home/Hospice	60
2017	58	Female	Home or Self Care	TRAMADOL 50 MG TABLET	Inpatient	4 days 06:32:00	4.27222	Home/Hospice	515
2017	30	Female	Home or Self Care	OXYCODONE IMMEDIATE RELEASE 5 MG TABLET	Inpatient	4 days 11:22:00	4.47361	Home/Hospice	90
2017	87	Female	Skilled Nursing Facility	TRAMADOL 50 MG TABLET	Inpatient	4 days 23:37:00	4.98403	Other Healthcare	390
2017	94	Female	Skilled Nursing Facility	OXYCODONE-ACETAMINOPHEN 5 MG-325 MG TABLET	Inpatient	3 days 18:39:00	3.77708	Other Healthcare	90
2017	49	Male	Home or Self Care	HYDROCODONE 5 MG-ACETAMINOPHEN 325 MG TABLET	Outpatient	0 days 14:09:00	0.589583	Home/Hospice	100	9.30625	60
2017	51	Male	Home or Self Care	OXYCODONE-ACETAMINOPHEN 5 MG-325 MG TABLET	Inpatient	1 days 09:39:00	1.40208	Home/Hospice	225
2017	28	Female	Home or Self Care	OXYCODONE 5 MG CAPSULE	Inpatient	3 days 03:57:00	3.16458	Home/Hospice	90
2017	58	Female	Home or Self Care	OXYCODONE-ACETAMINOPHEN 5 MG-325 MG TABLET	Outpatient	1 days 04:40:00	1.19444	Home/Hospice	135
2017	36	Female	Home or Self Care	HYDROMORPHONE 4 MG TABLET	Inpatient	10 days 00:30:00	10.0208	Home/Hospice	256
2017	50	Male	Home or Self Care	OXYCODONE IMMEDIATE RELEASE 5 MG TABLET	Inpatient	5 days 21:31:00	5.89653	Home/Hospice	225
2017	36	Female	Hospice/Medical Facility	OXYCODONE IMMEDIATE RELEASE 5 MG TABLET	Inpatient	4 days 13:29:00	4.56181	Other Healthcare	112.5
2017	49	Male	Home or Self Care	HYDROCODONE 5 MG-ACETAMINOPHEN 325 MG TABLET	Outpatient	0 days 05:02:00	0.209722	Home/Hospice	60
2017	85	Male	Skilled Nursing Facility	OXYCODONE IMMEDIATE RELEASE 10 MG TABLET	Inpatient	3 days 00:49:00	3.03403	Other Healthcare	270	19.4903	540
2017	62	Female	Home or Self Care	HYDROCODONE 5 MG-ACETAMINOPHEN 325 MG TABLET	Outpatient	0 days 05:52:00	0.244444	Home/Hospice	60
2017	48	Female	Home or Self Care	OXYCODONE-ACETAMINOPHEN 5 MG-325 MG TABLET	Inpatient	1 days 06:56:00	1.28889	Home/Hospice	90
2017	72	Female	Home or Self Care	OXYCODONE IMMEDIATE RELEASE 5 MG TABLET	Inpatient	3 days 05:41:00	3.23681	Home/Hospice	75
2017	41	Female	Home or Self Care	OXYCODONE-ACETAMINOPHEN 5 MG-325 MG TABLET	Inpatient	1 days 03:25:00	1.14236	Home/Hospice	90
2017	44	Female	Home-Health Care Svc	OXYCODONE-ACETAMINOPHEN 5 MG-325 MG TABLET	Inpatient	1 days 07:29:00	1.31181	Home/Hospice	90
2017	65	Female	Skilled Nursing Facility	OXYCODONE IMMEDIATE RELEASE 5 MG TABLET	Inpatient	3 days 02:35:00	3.10764	Other Healthcare	300
2017	69	Female	Skilled Nursing Facility	TRAMADOL 50 MG TABLET	Inpatient	3 days 04:21:00	3.18125	Other Healthcare	300
2017	54	Male	Home or Self Care	ACETAMINOPHEN 300 MG-CODEINE 30 MG TABLET	Outpatient	0 days 06:16:00	0.261111	Home/Hospice	45
2017	69	Female	Skilled Nursing Facility	OXYCODONE IMMEDIATE RELEASE 5 MG TABLET	Inpatient	4 days 04:56:00	4.20556	Other Healthcare	90
2017	34	Female	Home or Self Care	OXYCODONE IMMEDIATE RELEASE 5 MG TABLET	Inpatient	4 days 06:13:00	4.25903	Home/Hospice	75
2017	86	Male	Skilled Nursing Facility	OXYCODONE IMMEDIATE RELEASE 5 MG TABLET	Inpatient	7 days 09:13:00	7.38403	Other Healthcare	180
2017	55	Female	Home or Self Care	HYDROCODONE 5 MG-ACETAMINOPHEN 325 MG TABLET	Outpatient	0 days 06:32:00	0.272222	Home/Hospice	60
2017	70	Female	Home or Self Care	OXYCODONE-ACETAMINOPHEN 5 MG-325 MG TABLET	Inpatient	3 days 00:54:00	3.0375	Home/Hospice	225
2017	57	Female	Home or Self Care	OXYCODONE IMMEDIATE RELEASE 5 MG TABLET	Outpatient	1 days 06:09:00	1.25625	Home/Hospice	225
2017	85	Male	Skilled Nursing Facility	OXYCODONE-ACETAMINOPHEN 5 MG-325 MG TABLET	Inpatient	3 days 03:49:00	3.15903	Other Healthcare	225
2017	65	Female	Skilled Nursing Facility	OXYCODONE IMMEDIATE RELEASE 10 MG TABLET	Inpatient	3 days 09:34:00	3.39861	Other Healthcare	270
2017	15	Female	Home or Self Care	ACETAMINOPHEN 300 MG-CODEINE 30 MG TABLET	Inpatient	2 days 00:20:00	2.01389	Home/Hospice	90
2017	38	Female	Home or Self Care	OXYCODONE 5 MG CAPSULE	Inpatient	4 days 00:15:00	4.01042	Home/Hospice	135
2017	78	Female	Skilled Nursing Facility	TRAMADOL 50 MG TABLET	Inpatient	5 days 12:08:00	5.50556	Other Healthcare	150
2017	30	Male	Home or Self Care	OXYCODONE-ACETAMINOPHEN 5 MG-325 MG TABLET	Inpatient	0 days 17:17:00	0.720139	Home/Hospice	75
2017	35	Female	Home or Self Care	OXYCODONE IMMEDIATE RELEASE 5 MG TABLET	Inpatient	3 days 05:48:00	3.24167	Home/Hospice	90
2017	63	Female	Home or Self Care	OXYCODONE IMMEDIATE RELEASE 5 MG TABLET	Outpatient	1 days 02:26:00	1.10139	Home/Hospice	150
2017	42	Female	Home or Self Care	OXYCODONE IMMEDIATE RELEASE 5 MG TABLET	Outpatient	1 days 01:19:00	1.05486	Home/Hospice	150
2017	73	Male	Skilled Nursing Facility	OXYCODONE IMMEDIATE RELEASE 5 MG TABLET	Inpatient	4 days 08:17:00	4.34514	Other Healthcare	225
2017	70	Female	Home-Health Care Svc	OXYCODONE IMMEDIATE RELEASE 5 MG TABLET	Inpatient	4 days 11:19:00	4.47153	Home/Hospice	300
2017	68	Female	Home or Self Care	OXYCODONE IMMEDIATE RELEASE 5 MG TABLET	Inpatient	1 days 09:21:00	1.38958	Home/Hospice	225
2017	70	Male	Home or Self Care	OXYCODONE IMMEDIATE RELEASE 5 MG TABLET	Outpatient	0 days 22:28:00	0.936111	Home/Hospice	225
2017	53	Male	Home or Self Care	OXYCODONE IMMEDIATE RELEASE 5 MG TABLET	Inpatient	6 days 08:43:00	6.36319	Home/Hospice	300
2017	32	Female	Home or Self Care	OXYCODONE-ACETAMINOPHEN 5 MG-325 MG TABLET	Inpatient	3 days 21:24:00	3.89167	Home/Hospice	90
2017	38	Female	Home or Self Care	OXYCODONE IMMEDIATE RELEASE 5 MG TABLET	Inpatient	3 days 22:46:00	3.94861	Home/Hospice	90
2017	20	Female	Home or Self Care	HYDROMORPHONE 2 MG TABLET	Outpatient	0 days 12:30:00	0.520833	Home/Hospice	64
2017	20	Male	Home or Self Care	OXYCODONE IMMEDIATE RELEASE 5 MG TABLET	Outpatient	0 days 21:27:00	0.89375	Home/Hospice	60
2017	66	Female	Skilled Nursing Facility	OXYCODONE-ACETAMINOPHEN 5 MG-325 MG TABLET	Inpatient	3 days 01:32:00	3.06389	Other Healthcare	225
2017	51	Male	Rehab Facility or Unit (Medical)	OXYCODONE-ACETAMINOPHEN 5 MG-325 MG TABLET	Inpatient	3 days 05:28:00	3.22778	Other Healthcare	315
2017	60	Female	Home or Self Care	OXYCODONE-ACETAMINOPHEN 5 MG-325 MG TABLET	Inpatient	3 days 05:05:00	3.21181	Home/Hospice	225
2017	44	Female	Home or Self Care	OXYCODONE-ACETAMINOPHEN 5 MG-325 MG TABLET	Inpatient	3 days 10:36:00	3.44167	Home/Hospice	150
2017	67	Female	Home or Self Care	HYDROCODONE 5 MG-ACETAMINOPHEN 325 MG TABLET	Outpatient	0 days 04:06:00	0.170833	Home/Hospice	60
2017	21	Female	Home or Self Care	OXYCODONE-ACETAMINOPHEN 5 MG-325 MG TABLET	Outpatient	0 days 18:32:00	0.772222	Home/Hospice	90
2017	56	Male	Home or Self Care	HYDROCODONE 5 MG-ACETAMINOPHEN 325 MG TABLET	Outpatient	0 days 04:53:00	0.203472	Home/Hospice	100
2017	31	Female	Home or Self Care	OXYCODONE IMMEDIATE RELEASE 5 MG TABLET	Inpatient	4 days 12:54:00	4.5375	Home/Hospice	90
2017	75	Male	Skilled Nursing Facility	TRAMADOL 50 MG TABLET	Inpatient	2 days 23:09:00	2.96458	Other Healthcare	390
2017	86	Female	Skilled Nursing Facility	OXYCODONE IMMEDIATE RELEASE 10 MG TABLET	Inpatient	3 days 05:19:00	3.22153	Other Healthcare	270
2017	55	Female	Home or Self Care	OXYCODONE IMMEDIATE RELEASE 5 MG TABLET	Inpatient	3 days 08:11:00	3.34097	Home/Hospice	225
2017	16	Male	Home or Self Care	ACETAMINOPHEN 300 MG-CODEINE 30 MG TABLET	Outpatient	0 days 07:34:00	0.315278	Home/Hospice	54
2017	69	Male	Home or Self Care	TRAMADOL 50 MG TABLET	Inpatient	3 days 08:39:00	3.36042	Home/Hospice	150
2017	83	Male	Home or Self Care	OXYCODONE IMMEDIATE RELEASE 5 MG TABLET	Inpatient	3 days 00:55:00	3.03819	Home/Hospice	225	44.5264	225
2017	75	Female	Skilled Nursing Facility	HYDROMORPHONE 2 MG TABLET	Inpatient	3 days 07:13:00	3.30069	Other Healthcare	96
2017	78	Female	Home or Self Care	OXYCODONE-ACETAMINOPHEN 5 MG-325 MG TABLET	Outpatient	1 days 07:02:00	1.29306	Home/Hospice	375
2017	64	Female	Home or Self Care	HYDROCODONE 5 MG-ACETAMINOPHEN 325 MG TABLET	Outpatient	0 days 09:59:00	0.415972	Home/Hospice	60
2017	47	Male	Home or Self Care	OXYCODONE-ACETAMINOPHEN 5 MG-325 MG TABLET	Inpatient	6 days 01:00:00	6.04167	Home/Hospice	375
2017	45	Male	Home or Self Care	OXYCODONE-ACETAMINOPHEN 5 MG-325 MG TABLET	Inpatient	3 days 02:18:00	3.09583	Home/Hospice	150
2017	56	Female	Home or Self Care	OXYCODONE IMMEDIATE RELEASE 5 MG TABLET	Inpatient	11 days 04:38:00	11.1931	Home/Hospice	225
2017	64	Female	Skilled Nursing Facility	OXYCODONE IMMEDIATE RELEASE 5 MG TABLET	Inpatient	5 days 12:18:00	5.5125	Other Healthcare	270
2017	89	Female	Home-Health Care Svc	OXYCODONE-ACETAMINOPHEN 5 MG-325 MG TABLET	Inpatient	4 days 05:23:00	4.22431	Home/Hospice	150
2017	55	Male	Home-Health Care Svc	OXYCODONE IMMEDIATE RELEASE 5 MG TABLET	Inpatient	2 days 08:45:00	2.36458	Home/Hospice	90
2017	56	Male	Skilled Nursing Facility	OXYCODONE IMMEDIATE RELEASE 5 MG TABLET	Inpatient	3 days 05:14:00	3.21806	Other Healthcare	540
2017	64	Female	Skilled Nursing Facility	HYDROMORPHONE 2 MG TABLET	Inpatient	4 days 02:40:00	4.11111	Other Healthcare	320
2017	55	Female	Home or Self Care	OXYCODONE IMMEDIATE RELEASE 5 MG TABLET	Inpatient	3 days 03:12:00	3.13333	Home/Hospice	150
2017	40	Female	Home or Self Care	OXYCODONE IMMEDIATE RELEASE 5 MG TABLET	Inpatient	4 days 00:21:00	4.01458	Home/Hospice	60
2017	62	Female	Home or Self Care	HYDROCODONE 5 MG-ACETAMINOPHEN 325 MG TABLET	Outpatient	0 days 05:58:00	0.248611	Home/Hospice	40
2017	73	Female	Skilled Nursing Facility	OXYCODONE-ACETAMINOPHEN 5 MG-325 MG TABLET	Inpatient	2 days 14:31:00	2.60486	Other Healthcare	225
2017	24	Male	Home or Self Care	HYDROMORPHONE 2 MG TABLET	Outpatient	0 days 08:07:00	0.338194	Home/Hospice	465
2017	69	Female	Skilled Nursing Facility	OXYCODONE IMMEDIATE RELEASE 5 MG TABLET	Inpatient	3 days 05:34:00	3.23194	Other Healthcare	540
2017	46	Male	Home or Self Care	OXYCODONE-ACETAMINOPHEN 5 MG-325 MG TABLET	Outpatient	1 days 00:19:00	1.01319	Home/Hospice	225
2017	58	Male	Skilled Nursing Facility	OXYCODONE IMMEDIATE RELEASE 15 MG TABLET	Inpatient	3 days 16:18:00	3.67917	Other Healthcare	630
2017	58	Male	Skilled Nursing Facility	OXYCODONE IMMEDIATE RELEASE 15 MG TABLET	Inpatient	3 days 16:18:00	3.67917	Other Healthcare	630
2017	76	Female	Skilled Nursing Facility	HYDROMORPHONE 2 MG TABLET	Inpatient	3 days 03:48:00	3.15833	Other Healthcare	96
2017	76	Female	Home or Self Care	OXYCODONE-ACETAMINOPHEN 5 MG-325 MG TABLET	Outpatient	0 days 09:12:00	0.383333	Home/Hospice	90	15.2667	315
2017	74	Female	Skilled Nursing Facility	OXYCODONE IMMEDIATE RELEASE 10 MG TABLET	Inpatient	6 days 08:17:00	6.34514	Other Healthcare	540	35.4118	1800
2017	74	Female	Skilled Nursing Facility	OXYCODONE IMMEDIATE RELEASE 10 MG TABLET	Inpatient	6 days 08:17:00	6.34514	Other Healthcare	540	35.4118	1800
2017	32	Female	Home or Self Care	OXYCODONE IMMEDIATE RELEASE 5 MG TABLET	Inpatient	3 days 03:46:00	3.15694	Home/Hospice	90
2017	55	Female	Home or Self Care	OXYCODONE-ACETAMINOPHEN 5 MG-325 MG TABLET	Outpatient	1 days 07:51:00	1.32708	Home/Hospice	90
2017	49	Male	Home or Self Care	OXYCODONE-ACETAMINOPHEN 5 MG-325 MG TABLET	Outpatient	1 days 05:39:00	1.23542	Home/Hospice	225
2017	60	Female	Home or Self Care	HYDROCODONE 5 MG-ACETAMINOPHEN 325 MG TABLET	Outpatient	0 days 05:09:00	0.214583	Home/Hospice	40
2017	37	Female	Home or Self Care	OXYCODONE IMMEDIATE RELEASE 5 MG TABLET	Inpatient	4 days 06:11:00	4.25764	Home/Hospice	90
2017	37	Female	Home or Self Care	OXYCODONE-ACETAMINOPHEN 5 MG-325 MG TABLET	Inpatient	3 days 04:59:00	3.20764	Home/Hospice	90
2017	59	Female	Skilled Nursing Facility	OXYCODONE IMMEDIATE RELEASE 10 MG TABLET	Inpatient	3 days 08:38:00	3.35972	Other Healthcare	270
2017	55	Female	Skilled Nursing Facility	OXYCODONE IMMEDIATE RELEASE 5 MG TABLET	Inpatient	3 days 00:37:00	3.02569	Other Healthcare	540
2017	57	Female	Skilled Nursing Facility	HYDROMORPHONE 2 MG TABLET	Inpatient	6 days 11:03:00	6.46042	Other Healthcare	924
2017	79	Male	Home or Self Care	OXYCODONE IMMEDIATE RELEASE 5 MG TABLET	Inpatient	1 days 06:39:00	1.27708	Home/Hospice	300
2017	13	Female	Home or Self Care	ACETAMINOPHEN 300 MG-CODEINE 30 MG TABLET	Outpatient	0 days 23:41:00	0.986806	Home/Hospice	135
2017	36	Female	Home or Self Care	OXYCODONE IMMEDIATE RELEASE 5 MG TABLET	Inpatient	4 days 06:31:00	4.27153	Home/Hospice	90
2017	34	Female	Home or Self Care	OXYCODONE IMMEDIATE RELEASE 5 MG TABLET	Inpatient	4 days 03:26:00	4.14306	Home/Hospice	225
2017	40	Female	Home or Self Care	OXYCODONE IMMEDIATE RELEASE 5 MG TABLET	Inpatient	4 days 04:06:00	4.17083	Home/Hospice	90
2017	41	Female	Home or Self Care	OXYCODONE IMMEDIATE RELEASE 5 MG TABLET	Inpatient	3 days 04:26:00	3.18472	Home/Hospice	225
2017	57	Female	Home or Self Care	OXYCODONE-ACETAMINOPHEN 5 MG-325 MG TABLET	Inpatient	0 days 22:56:00	0.955556	Home/Hospice	150
2017	36	Female	Home or Self Care	OXYCODONE IMMEDIATE RELEASE 5 MG TABLET	Inpatient	4 days 03:34:00	4.14861	Home/Hospice	225
2017	49	Female	Home-Health Care Svc	HYDROMORPHONE 2 MG TABLET	Inpatient	16 days 21:11:00	16.8826	Home/Hospice	960
2017	59	Male	Home or Self Care	OXYCODONE-ACETAMINOPHEN 5 MG-325 MG TABLET	Inpatient	1 days 10:27:00	1.43542	Home/Hospice	180
2017	51	Female	Home or Self Care	OXYCODONE IMMEDIATE RELEASE 5 MG TABLET	Inpatient	1 days 05:42:00	1.2375	Home/Hospice	150
2017	37	Female	Home or Self Care	OXYCODONE IMMEDIATE RELEASE 5 MG TABLET	Inpatient	4 days 12:54:00	4.5375	Home/Hospice	90
2017	57	Female	Home or Self Care	TRAMADOL 50 MG TABLET	Inpatient	4 days 00:31:00	4.02153	Home/Hospice	150
2017	45	Female	Home or Self Care	OXYCODONE 5 MG CAPSULE	Inpatient	7 days 07:22:00	7.30694	Home/Hospice	150
2017	96	Female	Skilled Nursing Facility	TRAMADOL 50 MG TABLET	Inpatient	3 days 21:24:00	3.89167	Other Healthcare	150
2017	46	Male	Home or Self Care	OXYCODONE IMMEDIATE RELEASE 5 MG TABLET	Inpatient	2 days 10:19:00	2.42986	Home/Hospice	225
2017	62	Female	Home-Health Care Svc	OXYCODONE ER 10 MG TABLET,CRUSH RESISTANT,EXTENDED RELEASE 12 HR	Outpatient	3 days 05:33:00	3.23125	Home/Hospice	435	4.46042	450
2017	70	Female	Skilled Nursing Facility	OXYCODONE IMMEDIATE RELEASE 10 MG TABLET	Inpatient	3 days 07:48:00	3.325	Other Healthcare	270
2017	70	Female	Skilled Nursing Facility	OXYCODONE IMMEDIATE RELEASE 10 MG TABLET	Inpatient	3 days 07:48:00	3.325	Other Healthcare	270
2017	62	Female	Rehab Facility or Unit (Medical)	OXYCODONE-ACETAMINOPHEN 5 MG-325 MG TABLET	Inpatient	3 days 07:49:00	3.32569	Other Healthcare	225
2017	70	Female	Skilled Nursing Facility	TRAMADOL 50 MG TABLET	Inpatient	2 days 22:04:00	2.91944	Other Healthcare	150
2017	70	Female	Skilled Nursing Facility	OXYCODONE IMMEDIATE RELEASE 5 MG TABLET	Inpatient	3 days 02:55:00	3.12153	Other Healthcare	540
2017	59	Female	Skilled Nursing Facility	OXYCODONE-ACETAMINOPHEN 5 MG-325 MG TABLET	Inpatient	3 days 03:32:00	3.14722	Other Healthcare	180
2017	60	Male	Home or Self Care	ACETAMINOPHEN 300 MG-CODEINE 30 MG TABLET	Outpatient	0 days 04:53:00	0.203472	Home/Hospice	90
2017	38	Male	Home or Self Care	HYDROCODONE 5 MG-ACETAMINOPHEN 325 MG TABLET	Outpatient	0 days 05:20:00	0.222222	Home/Hospice	60
2017	37	Male	Home or Self Care	HYDROCODONE 5 MG-ACETAMINOPHEN 325 MG TABLET	Outpatient	0 days 04:14:00	0.176389	Home/Hospice	100
2017	77	Female	Home or Self Care	OXYCODONE IMMEDIATE RELEASE 10 MG TABLET	Inpatient	6 days 23:22:00	6.97361	Home/Hospice	360	6.36458	1710
2017	85	Female	Skilled Nursing Facility	TRAMADOL 50 MG TABLET	Inpatient	8 days 07:44:00	8.32222	Other Healthcare	120
2017	65	Female	Skilled Nursing Facility	TRAMADOL 50 MG TABLET	Inpatient	4 days 01:12:00	4.05	Other Healthcare	300
2017	57	Female	Home or Self Care	OXYCODONE IMMEDIATE RELEASE 5 MG TABLET	Outpatient	1 days 06:15:00	1.26042	Home/Hospice	300
2017	41	Female	Home or Self Care	OXYCODONE-ACETAMINOPHEN 5 MG-325 MG TABLET	Inpatient	2 days 03:25:00	2.14236	Home/Hospice	90
2017	74	Female	Skilled Nursing Facility	OXYCODONE IMMEDIATE RELEASE 10 MG TABLET	Inpatient	3 days 08:13:00	3.34236	Other Healthcare	270
2017	76	Female	Skilled Nursing Facility	OXYCODONE-ACETAMINOPHEN 5 MG-325 MG TABLET	Inpatient	5 days 06:11:00	5.25764	Other Healthcare	225
2017	65	Female	Skilled Nursing Facility	OXYCODONE IMMEDIATE RELEASE 5 MG TABLET	Inpatient	3 days 02:58:00	3.12361	Other Healthcare	630
2017	86	Female	Skilled Nursing Facility	TRAMADOL 50 MG TABLET	Inpatient	3 days 01:25:00	3.05903	Other Healthcare	300
2017	75	Male	Home or Self Care	OXYCODONE IMMEDIATE RELEASE 5 MG TABLET	Inpatient	3 days 08:39:00	3.36042	Home/Hospice	225
2017	14	Male	Home or Self Care	ACETAMINOPHEN 300 MG-CODEINE 30 MG TABLET	Outpatient	0 days 08:44:00	0.363889	Home/Hospice	54
2017	50	Female	Home or Self Care	TRAMADOL 50 MG TABLET	Outpatient	0 days 04:56:00	0.205556	Home/Hospice	60
2017	22	Male	Home or Self Care	OXYCODONE-ACETAMINOPHEN 5 MG-325 MG TABLET	Outpatient	2 days 01:16:00	2.05278	Home/Hospice	375
2017	31	Female	Home or Self Care	OXYCODONE IMMEDIATE RELEASE 5 MG TABLET	Inpatient	4 days 02:18:00	4.09583	Home/Hospice	225
2017	38	Female	Home or Self Care	OXYCODONE IMMEDIATE RELEASE 5 MG TABLET	Inpatient	7 days 18:13:00	7.75903	Home/Hospice	135
2017	32	Female	Home or Self Care	OXYCODONE-ACETAMINOPHEN 5 MG-325 MG TABLET	Inpatient	4 days 10:35:00	4.44097	Home/Hospice	90
2017	47	Female	Home or Self Care	OXYCODONE IMMEDIATE RELEASE 5 MG TABLET	Inpatient	2 days 02:05:00	2.08681	Home/Hospice	90
2017	24	Female	Home or Self Care	OXYCODONE-ACETAMINOPHEN 5 MG-325 MG TABLET	Inpatient	2 days 14:37:00	2.60903	Home/Hospice	225
2017	41	Female	Home or Self Care	OXYCODONE IMMEDIATE RELEASE 5 MG TABLET	Inpatient	4 days 21:22:00	4.89028	Home/Hospice	90
2017	77	Male	Home or Self Care	HYDROMORPHONE 2 MG TABLET	Inpatient	3 days 01:09:00	3.04792	Home/Hospice	40
2017	57	Female	Home or Self Care	OXYCODONE IMMEDIATE RELEASE 5 MG TABLET	Inpatient	4 days 08:24:00	4.35	Home/Hospice	390
2017	73	Female	Skilled Nursing Facility	OXYCODONE IMMEDIATE RELEASE 10 MG TABLET	Inpatient	2 days 23:24:00	2.975	Other Healthcare	270
2017	63	Female	Home-Health Care Svc	OXYCODONE IMMEDIATE RELEASE 5 MG TABLET	Inpatient	3 days 02:37:00	3.10903	Home/Hospice	300
2017	73	Male	Skilled Nursing Facility	OXYCODONE IMMEDIATE RELEASE 10 MG TABLET	Inpatient	3 days 03:11:00	3.13264	Other Healthcare	270	69.5312	480
2017	71	Male	Home or Self Care	OXYCODONE IMMEDIATE RELEASE 5 MG TABLET	Inpatient	3 days 05:44:00	3.23889	Home/Hospice	375
2017	60	Female	Home-Health Care Svc	OXYCODONE IMMEDIATE RELEASE 5 MG TABLET	Inpatient	3 days 02:06:00	3.0875	Home/Hospice	300
2017	67	Male	Home-Health Care Svc	OXYCODONE IMMEDIATE RELEASE 5 MG TABLET	Inpatient	3 days 05:12:00	3.21667	Home/Hospice	300
2017	88	Female	Skilled Nursing Facility	TRAMADOL 50 MG TABLET	Inpatient	3 days 03:42:00	3.15417	Other Healthcare	150
2017	63	Male	Home or Self Care	OXYCODONE-ACETAMINOPHEN 5 MG-325 MG TABLET	Inpatient	2 days 23:48:00	2.99167	Home/Hospice	150
2017	94	Female	Skilled Nursing Facility	TRAMADOL 50 MG TABLET	Inpatient	6 days 00:18:00	6.0125	Other Healthcare	150
2017	37	Female	Home or Self Care	OXYCODONE-ACETAMINOPHEN 5 MG-325 MG TABLET	Inpatient	4 days 05:08:00	4.21389	Home/Hospice	90
2017	54	Female	Home or Self Care	HYDROMORPHONE 4 MG TABLET	Outpatient	0 days 13:08:00	0.547222	Home/Hospice	960	54.1993	3072
2017	90	Female	Skilled Nursing Facility	TRAMADOL 50 MG TABLET	Inpatient	6 days 17:16:00	6.71944	Other Healthcare	150
2017	77	Female	Skilled Nursing Facility	OXYCODONE IMMEDIATE RELEASE 5 MG TABLET	Inpatient	8 days 10:56:00	8.45556	Other Healthcare	150
2017	36	Female	Home or Self Care	OXYCODONE-ACETAMINOPHEN 5 MG-325 MG TABLET	Inpatient	8 days 05:14:00	8.21806	Home/Hospice	90
2017	63	Male	Skilled Nursing Facility	OXYCODONE IMMEDIATE RELEASE 5 MG TABLET	Inpatient	3 days 04:55:00	3.20486	Other Healthcare	540
2017	63	Male	Skilled Nursing Facility	OXYCODONE IMMEDIATE RELEASE 5 MG TABLET	Inpatient	3 days 04:55:00	3.20486	Other Healthcare	540
2017	62	Female	Home or Self Care	OXYCODONE IMMEDIATE RELEASE 5 MG TABLET	Inpatient	3 days 02:02:00	3.08472	Home/Hospice	225
2017	63	Female	Home or Self Care	OXYCODONE-ACETAMINOPHEN 5 MG-325 MG TABLET	Outpatient	0 days 07:29:00	0.311806	Home/Hospice	75
2017	70	Female	Home or Self Care	OXYCODONE IMMEDIATE RELEASE 5 MG TABLET	Inpatient	6 days 02:52:00	6.11944	Home/Hospice	60
2017	81	Female	Home or Self Care	TRAMADOL 50 MG TABLET	Outpatient	1 days 09:31:00	1.39653	Home/Hospice	120
2017	29	Female	Home or Self Care	OXYCODONE-ACETAMINOPHEN 5 MG-325 MG TABLET	Inpatient	3 days 19:52:00	3.82778	Home/Hospice	90
2017	81	Female	Home-Health Care Svc	HYDROMORPHONE 2 MG TABLET	Inpatient	15 days 03:59:00	15.166	Home/Hospice	96
2017	31	Female	Home or Self Care	OXYCODONE IMMEDIATE RELEASE 5 MG TABLET	Inpatient	18 days 11:20:00	18.4722	Home/Hospice	135
2017	78	Male	Home or Self Care	OXYCODONE IMMEDIATE RELEASE 5 MG TABLET	Inpatient	5 days 05:15:00	5.21875	Home/Hospice	450
2017	88	Female	Skilled Nursing Facility	OXYCODONE IMMEDIATE RELEASE 10 MG TABLET	Inpatient	3 days 01:41:00	3.07014	Other Healthcare	270
2017	88	Female	Skilled Nursing Facility	OXYCODONE IMMEDIATE RELEASE 10 MG TABLET	Inpatient	3 days 01:41:00	3.07014	Other Healthcare	270
2017	28	Female	Home or Self Care	OXYCODONE IMMEDIATE RELEASE 5 MG TABLET	Inpatient	4 days 00:37:00	4.02569	Home/Hospice	90
2017	79	Male	Home-Health Care Svc	OXYCODONE IMMEDIATE RELEASE 5 MG TABLET	Inpatient	4 days 05:24:00	4.225	Home/Hospice	225
2017	52	Female	Home or Self Care	OXYCODONE 5 MG/5 ML ORAL SOLUTION	Outpatient	1 days 12:52:00	1.53611	Home/Hospice	90
2017	38	Female	Home or Self Care	OXYCODONE-ACETAMINOPHEN 5 MG-325 MG TABLET	Inpatient	4 days 08:12:00	4.34167	Home/Hospice	90
2017	47	Female	Home or Self Care	OXYCODONE-ACETAMINOPHEN 5 MG-325 MG TABLET	Outpatient	0 days 08:17:00	0.345139	Home/Hospice	90
2017	39	Male	Home or Self Care	OXYCODONE-ACETAMINOPHEN 5 MG-325 MG TABLET	Inpatient	5 days 15:24:00	5.64167	Home/Hospice	90	18.5347	675
2017	36	Female	Home or Self Care	OXYCODONE IMMEDIATE RELEASE 5 MG TABLET	Inpatient	4 days 05:40:00	4.23611	Home/Hospice	150
2017	44	Female	Home or Self Care	OXYCODONE IMMEDIATE RELEASE 5 MG TABLET	Inpatient	4 days 05:55:00	4.24653	Home/Hospice	90
2017	34	Female	Home or Self Care	TRAMADOL 50 MG TABLET	Inpatient	2 days 06:55:00	2.28819	Home/Hospice	150	25.3917	1200
2017	63	Female	Skilled Nursing Facility	OXYCODONE IMMEDIATE RELEASE 5 MG TABLET	Inpatient	7 days 08:46:00	7.36528	Other Healthcare	540
2017	37	Female	Home or Self Care	OXYCODONE-ACETAMINOPHEN 5 MG-325 MG TABLET	Inpatient	3 days 05:46:00	3.24028	Home/Hospice	90
2017	34	Female	Home or Self Care	OXYCODONE-ACETAMINOPHEN 5 MG-325 MG TABLET	Outpatient	0 days 21:42:00	0.904167	Home/Hospice	90
2017	58	Male	Home or Self Care	OXYCODONE IMMEDIATE RELEASE 5 MG TABLET	Outpatient	1 days 03:25:00	1.14236	Home/Hospice	300
2017	56	Male	Skilled Nursing Facility	OXYCODONE-ACETAMINOPHEN 5 MG-325 MG TABLET	Inpatient	5 days 04:46:00	5.19861	Other Healthcare	225
2017	66	Male	Rehab Facility or Unit (Medical)	HYDROMORPHONE 4 MG TABLET	Inpatient	16 days 01:03:00	16.0437	Other Healthcare	192
2017	50	Female	Home or Self Care	OXYCODONE IMMEDIATE RELEASE 5 MG TABLET	Inpatient	3 days 11:22:00	3.47361	Home/Hospice	90
2017	72	Female	Home or Self Care	OXYCODONE IMMEDIATE RELEASE 5 MG TABLET	Inpatient	3 days 07:15:00	3.30208	Home/Hospice	300
2017	69	Female	Home-Health Care Svc	TRAMADOL 50 MG TABLET	Inpatient	3 days 00:37:00	3.02569	Home/Hospice	150
2017	65	Female	Home or Self Care	OXYCODONE-ACETAMINOPHEN 5 MG-325 MG TABLET	Outpatient	2 days 06:12:00	2.25833	Home/Hospice	450	33.2229	180
2017	21	Male	Home or Self Care	ACETAMINOPHEN 300 MG-CODEINE 30 MG TABLET	Outpatient	0 days 07:03:00	0.29375	Home/Hospice	54
2017	62	Female	Home or Self Care	OXYCODONE-ACETAMINOPHEN 5 MG-325 MG TABLET	Outpatient	1 days 03:57:00	1.16458	Home/Hospice	450
2017	68	Male	Home or Self Care	TRAMADOL 50 MG TABLET	Outpatient	1 days 06:27:00	1.26875	Home/Hospice	200
2017	89	Female	Skilled Nursing Facility	TRAMADOL 50 MG TABLET	Inpatient	7 days 09:33:00	7.39792	Other Healthcare	150
2017	74	Female	Skilled Nursing Facility	TRAMADOL 50 MG TABLET	Inpatient	6 days 01:00:00	6.04167	Other Healthcare	570
2017	83	Female	Home or Self Care	ACETAMINOPHEN 300 MG-CODEINE 30 MG TABLET	Outpatient	0 days 05:51:00	0.24375	Home/Hospice	54
2017	38	Female	Home or Self Care	OXYCODONE-ACETAMINOPHEN 5 MG-325 MG TABLET	Outpatient	1 days 12:08:00	1.50556	Home/Hospice	225
2017	66	Female	Home or Self Care	OXYCODONE-ACETAMINOPHEN 5 MG-325 MG TABLET	Inpatient	2 days 16:30:00	2.6875	Home/Hospice	450
2017	48	Female	Home or Self Care	OXYCODONE-ACETAMINOPHEN 5 MG-325 MG TABLET	Inpatient	3 days 16:32:00	3.68889	Home/Hospice	90
2017	81	Female	Home or Self Care	OXYCODONE IMMEDIATE RELEASE 5 MG TABLET	Outpatient	1 days 04:56:00	1.20556	Home/Hospice	225	76.5319	150
2017	59	Female	Home or Self Care	OXYCODONE IMMEDIATE RELEASE 5 MG TABLET	Outpatient	1 days 07:53:00	1.32847	Home/Hospice	300
2017	94	Female	Skilled Nursing Facility	TRAMADOL 50 MG TABLET	Inpatient	4 days 03:58:00	4.16528	Other Healthcare	150
2017	83	Female	Skilled Nursing Facility	TRAMADOL 50 MG TABLET	Inpatient	3 days 02:44:00	3.11389	Other Healthcare	150
2017	61	Male	Home or Self Care	OXYCODONE-ACETAMINOPHEN 5 MG-325 MG TABLET	Inpatient	2 days 02:04:00	2.08611	Home/Hospice	90
2017	64	Female	Home or Self Care	TRAMADOL 50 MG TABLET	Inpatient	3 days 01:05:00	3.04514	Home/Hospice	425
2017	87	Female	Home or Self Care	OXYCODONE-ACETAMINOPHEN 5 MG-325 MG TABLET	Inpatient	1 days 23:08:00	1.96389	Home/Hospice	90
2017	42	Female	Home or Self Care	OXYCODONE IMMEDIATE RELEASE 5 MG TABLET	Inpatient	4 days 03:08:00	4.13056	Home/Hospice	150
2017	77	Female	Expired	OXYCODONE IMMEDIATE RELEASE 5 MG TABLET	Inpatient	39 days 14:39:00	39.6104		1620
2017	42	Female	Home-Health Care Svc	OXYCODONE IMMEDIATE RELEASE 5 MG TABLET	Inpatient	3 days 07:52:00	3.32778	Home/Hospice	90
2017	84	Female	Skilled Nursing Facility	OXYCODONE IMMEDIATE RELEASE 5 MG TABLET	Inpatient	3 days 05:59:00	3.24931	Other Healthcare	300
2017	66	Female	Home or Self Care	OXYCODONE-ACETAMINOPHEN 5 MG-325 MG TABLET	Inpatient	2 days 05:28:00	2.22778	Home/Hospice	450	9.39167	300
2017	65	Male	Home or Self Care	OXYCODONE-ACETAMINOPHEN 5 MG-325 MG TABLET	Outpatient	0 days 08:39:00	0.360417	Home/Hospice	150
2017	73	Female	Home or Self Care	TRAMADOL 50 MG TABLET	Outpatient	1 days 04:26:00	1.18472	Home/Hospice	200
2017	35	Female	Home or Self Care	OXYCODONE-ACETAMINOPHEN 5 MG-325 MG TABLET	Outpatient	0 days 08:04:00	0.336111	Home/Hospice	150
2017	59	Female	Home or Self Care	OXYCODONE-ACETAMINOPHEN 5 MG-325 MG TABLET	Outpatient	1 days 05:29:00	1.22847	Home/Hospice	225
2017	60	Male	Home or Self Care	OXYCODONE-ACETAMINOPHEN 5 MG-325 MG TABLET	Outpatient	0 days 09:37:00	0.400694	Home/Hospice	150
2017	85	Male	Skilled Nursing Facility	OXYCODONE IMMEDIATE RELEASE 5 MG TABLET	Inpatient	3 days 04:54:00	3.20417	Other Healthcare	270
2017	36	Female	Home or Self Care	OXYCODONE IMMEDIATE RELEASE 5 MG TABLET	Inpatient	4 days 07:40:00	4.31944	Home/Hospice	225
2017	94	Male	Skilled Nursing Facility	TRAMADOL 50 MG TABLET	Inpatient	3 days 20:26:00	3.85139	Other Healthcare	75
2017	92	Male	Skilled Nursing Facility	TRAMADOL 50 MG TABLET	Inpatient	3 days 06:24:00	3.26667	Other Healthcare	150
2017	62	Male	Home or Self Care	OXYCODONE-ACETAMINOPHEN 5 MG-325 MG TABLET	Outpatient	0 days 09:44:00	0.405556	Home/Hospice	150
2017	35	Male	Home or Self Care	ACETAMINOPHEN 300 MG-CODEINE 30 MG TABLET	Outpatient	0 days 05:25:00	0.225694	Home/Hospice	54
2017	36	Female	Home or Self Care	OXYCODONE IMMEDIATE RELEASE 5 MG TABLET	Inpatient	4 days 02:46:00	4.11528	Home/Hospice	112.5
2017	71	Male	Home or Self Care	ACETAMINOPHEN 300 MG-CODEINE 30 MG TABLET	Outpatient	0 days 05:01:00	0.209028	Home/Hospice	54
2017	39	Male	Home or Self Care	OXYCODONE-ACETAMINOPHEN 5 MG-325 MG TABLET	Outpatient	1 days 03:11:00	1.13264	Home/Hospice	225
2017	59	Male	Home or Self Care	HYDROCODONE 5 MG-ACETAMINOPHEN 325 MG TABLET	Outpatient	0 days 06:25:00	0.267361	Home/Hospice	100
2017	49	Female	Home or Self Care	OXYCODONE-ACETAMINOPHEN 5 MG-325 MG TABLET	Outpatient	0 days 20:01:00	0.834028	Home/Hospice	90
2017	36	Female	Home or Self Care	OXYCODONE IMMEDIATE RELEASE 5 MG TABLET	Inpatient	2 days 03:32:00	2.14722	Home/Hospice	180
2017	49	Female	Home or Self Care	OXYCODONE-ACETAMINOPHEN 5 MG-325 MG TABLET	Inpatient	2 days 15:27:00	2.64375	Home/Hospice	300
2017	61	Female	Home-Health Care Svc	MORPHINE 30 MG IMMEDIATE RELEASE TABLET	Inpatient	26 days 05:49:00	26.2424	Home/Hospice	900	17.2792	2800
2017	60	Female	Home or Self Care	OXYCODONE IMMEDIATE RELEASE 5 MG TABLET	Inpatient	1 days 22:07:00	1.92153	Home/Hospice	225
2017	30	Female	Home or Self Care	OXYCODONE IMMEDIATE RELEASE 5 MG TABLET	Inpatient	4 days 16:19:00	4.67986	Home/Hospice	150
2017	59	Female	Home or Self Care	OXYCODONE IMMEDIATE RELEASE 5 MG TABLET	Outpatient	1 days 01:08:00	1.04722	Home/Hospice	225
2017	70	Female	Home or Self Care	HYDROMORPHONE 2 MG TABLET	Inpatient	5 days 00:37:00	5.02569	Home/Hospice	240
2017	67	Female	Skilled Nursing Facility	OXYCODONE-ACETAMINOPHEN 5 MG-325 MG TABLET	Inpatient	3 days 01:12:00	3.05	Other Healthcare	180
2017	40	Female	Home or Self Care	ACETAMINOPHEN 300 MG-CODEINE 30 MG/12.5 ML (12.5 ML) ORAL SOLUTION	Inpatient	2 days 07:12:00	2.3	Home/Hospice	54
2017	54	Female	Skilled Nursing Facility	OXYCODONE-ACETAMINOPHEN 5 MG-325 MG TABLET	Inpatient	3 days 05:52:00	3.24444	Other Healthcare	180
2017	40	Female	Rehab Facility or Unit (Medical)	TRAMADOL 50 MG TABLET	Inpatient	3 days 07:25:00	3.30903	Other Healthcare	492
2017	85	Male	Home or Self Care	OXYCODONE IMMEDIATE RELEASE 5 MG TABLET	Inpatient	4 days 01:36:00	4.06667	Home/Hospice	225
2017	33	Female	Home or Self Care	OXYCODONE 5 MG CAPSULE	Inpatient	4 days 04:04:00	4.16944	Home/Hospice	225
2017	86	Female	Skilled Nursing Facility	TRAMADOL 50 MG TABLET	Inpatient	7 days 01:30:00	7.0625	Other Healthcare	300
2017	34	Female	Home or Self Care	OXYCODONE IMMEDIATE RELEASE 5 MG TABLET	Inpatient	3 days 21:26:00	3.89306	Home/Hospice	90
2017	34	Female	Home or Self Care	OXYCODONE IMMEDIATE RELEASE 5 MG TABLET	Inpatient	3 days 20:29:00	3.85347	Home/Hospice	90
2017	46	Male	Home or Self Care	OXYCODONE-ACETAMINOPHEN 5 MG-325 MG TABLET	Outpatient	0 days 17:05:00	0.711806	Home/Hospice	150
2017	46	Female	Home or Self Care	HYDROCODONE 5 MG-ACETAMINOPHEN 325 MG TABLET	Outpatient	0 days 05:22:00	0.223611	Home/Hospice	40
2017	81	Male	Home-Health Care Svc	OXYCODONE IMMEDIATE RELEASE 5 MG TABLET	Inpatient	4 days 04:34:00	4.19028	Home/Hospice	225
2017	40	Female	Home or Self Care	OXYCODONE IMMEDIATE RELEASE 5 MG TABLET	Inpatient	1 days 10:33:00	1.43958	Home/Hospice	90
2017	29	Female	Home or Self Care	OXYCODONE-ACETAMINOPHEN 5 MG-325 MG TABLET	Inpatient	2 days 00:39:00	2.02708	Home/Hospice	90
2017	38	Female	Home or Self Care	OXYCODONE-ACETAMINOPHEN 5 MG-325 MG TABLET	Inpatient	2 days 03:00:00	2.125	Home/Hospice	90
2017	69	Female	Skilled Nursing Facility	OXYCODONE IMMEDIATE RELEASE 5 MG TABLET	Inpatient	3 days 01:16:00	3.05278	Other Healthcare	315
2017	70	Male	Home or Self Care	ACETAMINOPHEN 300 MG-CODEINE 30 MG TABLET	Outpatient	0 days 22:51:00	0.952083	Home/Hospice	54
2017	51	Female	Home or Self Care	OXYCODONE-ACETAMINOPHEN 5 MG-325 MG TABLET	Inpatient	4 days 06:20:00	4.26389	Home/Hospice	150
2017	77	Female	Home-Health Care Svc	TRAMADOL 50 MG TABLET	Inpatient	4 days 01:29:00	4.06181	Home/Hospice	150
2017	31	Female	Home or Self Care	OXYCODONE IMMEDIATE RELEASE 5 MG TABLET	Inpatient	4 days 01:02:00	4.04306	Home/Hospice	150
2017	74	Female	Skilled Nursing Facility	OXYCODONE-ACETAMINOPHEN 5 MG-325 MG TABLET	Outpatient	3 days 11:31:00	3.47986	Other Healthcare	90	29.2604	930
2017	35	Female	Home or Self Care	OXYCODONE IMMEDIATE RELEASE 5 MG TABLET	Inpatient	4 days 03:57:00	4.16458	Home/Hospice	90
2017	63	Male	Home or Self Care	HYDROCODONE 5 MG-ACETAMINOPHEN 325 MG TABLET	Outpatient	0 days 21:08:00	0.880556	Home/Hospice	100	53.5451	100
2017	81	Female	Skilled Nursing Facility	TRAMADOL 50 MG TABLET	Inpatient	3 days 20:45:00	3.86458	Other Healthcare	420
2017	41	Male	Home or Self Care	OXYCODONE IMMEDIATE RELEASE 5 MG TABLET	Inpatient	3 days 08:59:00	3.37431	Home/Hospice	225	37.3729	2505
2017	14	Male	Home or Self Care	ACETAMINOPHEN 300 MG-CODEINE 30 MG TABLET	Outpatient	0 days 07:48:00	0.325	Home/Hospice	54
2017	71	Female	Skilled Nursing Facility	TRAMADOL 50 MG TABLET	Inpatient	3 days 04:52:00	3.20278	Other Healthcare	300
2017	56	Male	Home or Self Care	TRAMADOL 50 MG TABLET	Inpatient	3 days 09:25:00	3.39236	Home/Hospice	450
2017	60	Male	Home or Self Care	OXYCODONE-ACETAMINOPHEN 5 MG-325 MG TABLET	Inpatient	2 days 01:57:00	2.08125	Home/Hospice	180
2017	40	Female	Home or Self Care	OXYCODONE IMMEDIATE RELEASE 5 MG TABLET	Inpatient	7 days 10:03:00	7.41875	Home/Hospice	225	0	225
2017	86	Female	Skilled Nursing Facility	TRAMADOL 50 MG TABLET	Inpatient	3 days 08:47:00	3.36597	Other Healthcare	300
2017	56	Male	Home or Self Care	OXYCODONE-ACETAMINOPHEN 5 MG-325 MG TABLET	Outpatient	1 days 09:20:00	1.38889	Home/Hospice	75
2017	78	Male	Skilled Nursing Facility	ACETAMINOPHEN 300 MG-CODEINE 30 MG TABLET	Outpatient	0 days 05:40:00	0.236111	Other Healthcare	54
2017	78	Male	Skilled Nursing Facility	ACETAMINOPHEN 300 MG-CODEINE 30 MG TABLET	Outpatient	0 days 05:40:00	0.236111	Other Healthcare	54
2017	79	Male	Home or Self Care	OXYCODONE IMMEDIATE RELEASE 5 MG TABLET	Inpatient	2 days 04:22:00	2.18194	Home/Hospice	225
2017	71	Male	Skilled Nursing Facility	OXYCODONE IMMEDIATE RELEASE 5 MG TABLET	Inpatient	3 days 04:59:00	3.20764	Other Healthcare	540
2017	23	Female	Still a Patient	OXYCODONE IMMEDIATE RELEASE 5 MG TABLET	Inpatient	4 days 23:55:00	4.99653		150
2017	70	Male	Skilled Nursing Facility	OXYCODONE ER 10 MG TABLET,CRUSH RESISTANT,EXTENDED RELEASE 12 HR	Inpatient	3 days 04:36:00	3.19167	Other Healthcare	360
2017	68	Female	Home or Self Care	OXYCODONE IMMEDIATE RELEASE 5 MG TABLET	Inpatient	1 days 03:31:00	1.14653	Home/Hospice	90
2017	52	Male	Home or Self Care	OXYCODONE IMMEDIATE RELEASE 5 MG TABLET	Inpatient	1 days 08:18:00	1.34583	Home/Hospice	300
2017	58	Female	Home or Self Care	OXYCODONE IMMEDIATE RELEASE 5 MG TABLET	Inpatient	3 days 06:33:00	3.27292	Home/Hospice	375
2017	35	Female	Home or Self Care	OXYCODONE-ACETAMINOPHEN 5 MG-325 MG TABLET	Inpatient	4 days 09:13:00	4.38403	Home/Hospice	90
2017	48	Female	Home or Self Care	OXYCODONE-ACETAMINOPHEN 5 MG-325 MG TABLET	Outpatient	1 days 05:36:00	1.23333	Home/Hospice	225
2017	58	Male	Home or Self Care	OXYCODONE-ACETAMINOPHEN 5 MG-325 MG TABLET	Outpatient	0 days 18:19:00	0.763194	Home/Hospice	120
2017	90	Female	Skilled Nursing Facility	TRAMADOL 50 MG TABLET	Inpatient	9 days 10:03:00	9.41875	Other Healthcare	100
2017	47	Female	Home or Self Care	OXYCODONE-ACETAMINOPHEN 5 MG-325 MG TABLET	Inpatient	2 days 03:05:00	2.12847	Home/Hospice	225
2017	32	Female	Home or Self Care	OXYCODONE-ACETAMINOPHEN 5 MG-325 MG TABLET	Outpatient	1 days 10:08:00	1.42222	Home/Hospice	90
2017	78	Female	Skilled Nursing Facility	TRAMADOL 50 MG TABLET	Inpatient	3 days 11:42:00	3.4875	Other Healthcare	150
2017	16	Male	Home or Self Care	OXYCODONE-ACETAMINOPHEN 5 MG-325 MG TABLET	Inpatient	2 days 00:21:00	2.01458	Home/Hospice	90
2017	42	Female	Home or Self Care	OXYCODONE-ACETAMINOPHEN 5 MG-325 MG TABLET	Inpatient	1 days 16:48:00	1.7	Home/Hospice	120
2017	93	Female	Home or Self Care	ACETAMINOPHEN 300 MG-CODEINE 30 MG TABLET	Outpatient	0 days 08:14:00	0.343056	Home/Hospice	54
2017	65	Male	Home or Self Care	OXYCODONE IMMEDIATE RELEASE 5 MG TABLET	Outpatient	1 days 04:48:00	1.2	Home/Hospice	225
2017	48	Female	Home or Self Care	HYDROCODONE 5 MG-ACETAMINOPHEN 325 MG TABLET	Outpatient	0 days 04:11:00	0.174306	Home/Hospice	40
2017	61	Female	Home or Self Care	OXYCODONE IMMEDIATE RELEASE 5 MG TABLET	Inpatient	4 days 10:00:00	4.41667	Home/Hospice	750
2017	57	Male	Home or Self Care	OXYCODONE-ACETAMINOPHEN 5 MG-325 MG TABLET	Outpatient	0 days 04:43:00	0.196528	Home/Hospice	90
2017	46	Female	Home or Self Care	HYDROCODONE 5 MG-ACETAMINOPHEN 325 MG TABLET	Outpatient	0 days 11:38:00	0.484722	Home/Hospice	60
2017	35	Female	Home or Self Care	OXYCODONE 5 MG CAPSULE	Outpatient	0 days 07:26:00	0.309722	Home/Hospice	45
2017	24	Female	Home or Self Care	OXYCODONE IMMEDIATE RELEASE 5 MG TABLET	Inpatient	4 days 07:13:00	4.30069	Home/Hospice	180
2017	52	Female	Home or Self Care	HYDROCODONE 5 MG-ACETAMINOPHEN 325 MG TABLET	Outpatient	0 days 12:33:00	0.522917	Home/Hospice	100
2017	46	Female	Home or Self Care	OXYCODONE-ACETAMINOPHEN 5 MG-325 MG TABLET	Outpatient	0 days 08:41:00	0.361806	Home/Hospice	120
2017	60	Female	Home or Self Care	OXYCODONE IMMEDIATE RELEASE 5 MG TABLET	Inpatient	3 days 03:52:00	3.16111	Home/Hospice	300
2017	68	Female	Home-Health Care Svc	OXYCODONE IMMEDIATE RELEASE 5 MG TABLET	Inpatient	3 days 05:02:00	3.20972	Home/Hospice	300
2017	60	Female	Skilled Nursing Facility	OXYCODONE IMMEDIATE RELEASE 5 MG TABLET	Inpatient	3 days 02:59:00	3.12431	Other Healthcare	270	89.4375	450
2017	70	Male	Home or Self Care	OXYCODONE-ACETAMINOPHEN 5 MG-325 MG TABLET	Outpatient	0 days 04:50:00	0.201389	Home/Hospice	90
2017	71	Female	Home or Self Care	OXYCODONE IMMEDIATE RELEASE 5 MG TABLET	Outpatient	1 days 07:31:00	1.31319	Home/Hospice	300
2017	80	Male	Home or Self Care	OXYCODONE IMMEDIATE RELEASE 5 MG TABLET	Outpatient	2 days 04:39:00	2.19375	Home/Hospice	300
2017	62	Female	Skilled Nursing Facility	HYDROMORPHONE 4 MG TABLET	Inpatient	3 days 02:48:00	3.11667	Other Healthcare	288
2017	41	Female	Home or Self Care	HYDROCODONE 5 MG-ACETAMINOPHEN 325 MG TABLET	Outpatient	0 days 04:20:00	0.180556	Home/Hospice	40
2017	33	Female	Home or Self Care	OXYCODONE IMMEDIATE RELEASE 5 MG TABLET	Inpatient	3 days 05:05:00	3.21181	Home/Hospice	90
2017	35	Female	Home or Self Care	OXYCODONE IMMEDIATE RELEASE 5 MG TABLET	Inpatient	2 days 03:11:00	2.13264	Home/Hospice	90
2017	62	Male	Home or Self Care	OXYCODONE-ACETAMINOPHEN 10 MG-325 MG TABLET	Inpatient	15 days 23:12:00	15.9667	Home/Hospice	630
2017	25	Female	Home or Self Care	OXYCODONE-ACETAMINOPHEN 5 MG-325 MG TABLET	Outpatient	1 days 06:41:00	1.27847	Home/Hospice	90
2017	81	Male	Skilled Nursing Facility	OXYCODONE IMMEDIATE RELEASE 5 MG TABLET	Inpatient	3 days 07:14:00	3.30139	Other Healthcare	540
2017	71	Female	Home or Self Care	OXYCODONE IMMEDIATE RELEASE 5 MG TABLET	Inpatient	3 days 05:54:00	3.24583	Home/Hospice	300
2017	72	Male	Home or Self Care	OXYCODONE IMMEDIATE RELEASE 5 MG TABLET	Inpatient	3 days 00:27:00	3.01875	Home/Hospice	300
2017	69	Male	Home or Self Care	OXYCODONE IMMEDIATE RELEASE 5 MG TABLET	Outpatient	1 days 02:13:00	1.09236	Home/Hospice	225
2017	69	Male	Home or Self Care	OXYCODONE IMMEDIATE RELEASE 5 MG TABLET	Outpatient	1 days 02:13:00	1.09236	Home/Hospice	225
2017	82	Female	Skilled Nursing Facility	OXYCODONE IMMEDIATE RELEASE 10 MG TABLET	Inpatient	3 days 04:21:00	3.18125	Other Healthcare	540
2017	69	Male	Skilled Nursing Facility	OXYCODONE IMMEDIATE RELEASE 15 MG TABLET	Inpatient	2 days 23:28:00	2.97778	Other Healthcare	540
2017	87	Female	Skilled Nursing Facility	HYDROCODONE 5 MG-ACETAMINOPHEN 325 MG TABLET	Inpatient	3 days 02:48:00	3.11667	Other Healthcare	80
2017	30	Female	Home or Self Care	OXYCODONE IMMEDIATE RELEASE 5 MG TABLET	Inpatient	4 days 03:22:00	4.14028	Home/Hospice	112.5
2017	44	Female	Home or Self Care	HYDROMORPHONE 2 MG TABLET	Outpatient	0 days 12:23:00	0.515972	Home/Hospice	240
2017	69	Female	Home or Self Care	OXYCODONE IMMEDIATE RELEASE 5 MG TABLET	Inpatient	3 days 07:46:00	3.32361	Home/Hospice	225
2017	77	Female	Home or Self Care	OXYCODONE IMMEDIATE RELEASE 5 MG TABLET	Inpatient	2 days 09:28:00	2.39444	Home/Hospice	225
2017	39	Female	Home or Self Care	OXYCODONE IMMEDIATE RELEASE 5 MG TABLET	Inpatient	4 days 03:32:00	4.14722	Home/Hospice	112.5
2017	57	Male	Home or Self Care	OXYCODONE IMMEDIATE RELEASE 5 MG TABLET	Inpatient	1 days 23:54:00	1.99583	Home/Hospice	150
2017	82	Female	Home or Self Care	TRAMADOL 50 MG TABLET	Inpatient	1 days 08:13:00	1.34236	Home/Hospice	150
2017	39	Female	Home or Self Care	HYDROCODONE 5 MG-ACETAMINOPHEN 325 MG TABLET	Outpatient	0 days 05:18:00	0.220833	Home/Hospice	30
2017	29	Female	Home or Self Care	OXYCODONE IMMEDIATE RELEASE 5 MG TABLET	Outpatient	1 days 05:56:00	1.24722	Home/Hospice	90
2017	62	Male	Home or Self Care	OXYCODONE IMMEDIATE RELEASE 5 MG TABLET	Outpatient	1 days 07:22:00	1.30694	Home/Hospice	300
2017	62	Male	Home or Self Care	OXYCODONE IMMEDIATE RELEASE 5 MG TABLET	Outpatient	1 days 07:22:00	1.30694	Home/Hospice	300
2017	51	Male	Home or Self Care	OXYCODONE-ACETAMINOPHEN 5 MG-325 MG TABLET	Outpatient	0 days 04:44:00	0.197222	Home/Hospice	90
2017	80	Male	Home or Self Care	ACETAMINOPHEN 300 MG-CODEINE 30 MG TABLET	Outpatient	0 days 07:46:00	0.323611	Home/Hospice	90
2017	83	Male	Home or Self Care	ACETAMINOPHEN 300 MG-CODEINE 30 MG TABLET	Outpatient	0 days 05:47:00	0.240972	Home/Hospice	72
2017	38	Male	Home or Self Care	ACETAMINOPHEN 300 MG-CODEINE 30 MG TABLET	Outpatient	0 days 06:08:00	0.255556	Home/Hospice	90
2017	83	Female	Home or Self Care	OXYCODONE-ACETAMINOPHEN 5 MG-325 MG TABLET	Inpatient	3 days 00:16:00	3.01111	Home/Hospice	90
2017	33	Female	Home or Self Care	OXYCODONE IMMEDIATE RELEASE 5 MG TABLET	Inpatient	4 days 01:23:00	4.05764	Home/Hospice	90
2017	56	Female	Skilled Nursing Facility	OXYCODONE IMMEDIATE RELEASE 5 MG TABLET	Inpatient	3 days 02:55:00	3.12153	Other Healthcare	540
2017	75	Male	Home or Self Care	OXYCODONE IMMEDIATE RELEASE 5 MG TABLET	Inpatient	6 days 22:43:00	6.94653	Home/Hospice	150	51.4306	225
2017	53	Male	Home or Self Care	OXYCODONE-ACETAMINOPHEN 5 MG-325 MG TABLET	Inpatient	1 days 08:29:00	1.35347	Home/Hospice	90
2017	19	Male	Home or Self Care	OXYCODONE-ACETAMINOPHEN 5 MG-325 MG TABLET	Outpatient	1 days 23:39:00	1.98542	Home/Hospice	180
2017	52	Female	Home or Self Care	OXYCODONE-ACETAMINOPHEN 5 MG-325 MG TABLET	Outpatient	0 days 21:37:00	0.900694	Home/Hospice	180
2017	89	Male	Skilled Nursing Facility	OXYCODONE IMMEDIATE RELEASE 5 MG TABLET	Inpatient	3 days 07:27:00	3.31042	Other Healthcare	90
2017	82	Male	Home or Self Care	OXYCODONE-ACETAMINOPHEN 5 MG-325 MG TABLET	Outpatient	0 days 06:59:00	0.290972	Home/Hospice	112.5
2017	59	Female	Home or Self Care	OXYCODONE IMMEDIATE RELEASE 5 MG TABLET	Inpatient	2 days 08:27:00	2.35208	Home/Hospice	90
2017	91	Female	Home or Self Care	TRAMADOL 50 MG TABLET	Outpatient	0 days 23:19:00	0.971528	Home/Hospice	100	40.5076	150
#NAME?	47	Female	Home or Self Care	OXYCODONE-ACETAMINOPHEN 5 MG-325 MG TABLET	Inpatient	3 days 02:35:00	3.10764	Home/Hospice	90
2017	34	Female	Home or Self Care	OXYCODONE IMMEDIATE RELEASE 5 MG TABLET	Inpatient	3 days 20:52:00	3.86944	Home/Hospice	90
2017	79	Male	Skilled Nursing Facility	OXYCODONE IMMEDIATE RELEASE 5 MG TABLET	Inpatient	3 days 05:08:00	3.21389	Other Healthcare	540
2017	53	Male	Home or Self Care	OXYCODONE-ACETAMINOPHEN 5 MG-325 MG TABLET	Inpatient	3 days 02:28:00	3.10278	Home/Hospice	225
2017	81	Female	Skilled Nursing Facility	OXYCODONE IMMEDIATE RELEASE 10 MG TABLET	Inpatient	3 days 03:55:00	3.16319	Other Healthcare	270
2017	53	Male	Home or Self Care	OXYCODONE IMMEDIATE RELEASE 5 MG TABLET	Inpatient	2 days 06:46:00	2.28194	Home/Hospice	450
2017	71	Female	Home or Self Care	HYDROCODONE 5 MG-ACETAMINOPHEN 325 MG TABLET	Outpatient	0 days 10:23:00	0.432639	Home/Hospice	60
2017	66	Male	Home or Self Care	HYDROMORPHONE 8 MG TABLET	Outpatient	0 days 05:48:00	0.241667	Home/Hospice	384
2017	64	Male	Skilled Nursing Facility	OXYCODONE IMMEDIATE RELEASE 5 MG TABLET	Outpatient	1 days 05:14:00	1.21806	Other Healthcare	225
2017	55	Male	Skilled Nursing Facility	OXYCODONE IMMEDIATE RELEASE 10 MG TABLET	Inpatient	3 days 04:35:00	3.19097	Other Healthcare	450
2017	70	Male	Home or Self Care	HYDROCODONE 5 MG-ACETAMINOPHEN 325 MG TABLET	Inpatient	2 days 22:12:00	2.925	Home/Hospice	100
2017	41	Female	Home or Self Care	OXYCODONE-ACETAMINOPHEN 5 MG-325 MG TABLET	Outpatient	0 days 09:08:00	0.380556	Home/Hospice	75	3.27431	90
2017	49	Male	Home or Self Care	HYDROCODONE 5 MG-ACETAMINOPHEN 325 MG TABLET	Outpatient	0 days 03:38:00	0.151389	Home/Hospice	60
2017	56	Female	Home or Self Care	OXYCODONE IMMEDIATE RELEASE 5 MG TABLET	Outpatient	1 days 01:02:00	1.04306	Home/Hospice	90
2017	83	Female	Rehab Facility or Unit (Medical)	TRAMADOL 50 MG TABLET	Inpatient	3 days 02:55:00	3.12153	Other Healthcare	300
2017	74	Female	Skilled Nursing Facility	OXYCODONE IMMEDIATE RELEASE 5 MG TABLET	Inpatient	3 days 21:37:00	3.90069	Other Healthcare	90
2017	55	Female	Home or Self Care	OXYCODONE IMMEDIATE RELEASE 5 MG TABLET	Inpatient	2 days 10:19:00	2.42986	Home/Hospice	90
2017	30	Female	Home or Self Care	OXYCODONE IMMEDIATE RELEASE 5 MG TABLET	Inpatient	4 days 02:46:00	4.11528	Home/Hospice	90
2017	58	Male	Home or Self Care	HYDROCODONE 5 MG-ACETAMINOPHEN 325 MG TABLET	Outpatient	0 days 05:25:00	0.225694	Home/Hospice	100
2017	79	Male	Home or Self Care	OXYCODONE IMMEDIATE RELEASE 5 MG TABLET	Inpatient	3 days 05:12:00	3.21667	Home/Hospice	300
2017	38	Female	Home or Self Care	OXYCODONE IMMEDIATE RELEASE 5 MG TABLET	Inpatient	4 days 04:28:00	4.18611	Home/Hospice	150
2017	77	Male	Skilled Nursing Facility	OXYCODONE IMMEDIATE RELEASE 5 MG TABLET	Inpatient	3 days 03:12:00	3.13333	Other Healthcare	90
2017	70	Female	Home or Self Care	OXYCODONE IMMEDIATE RELEASE 5 MG TABLET	Inpatient	2 days 07:36:00	2.31667	Home/Hospice	300
2017	49	Female	Home or Self Care	HYDROCODONE 5 MG-ACETAMINOPHEN 325 MG TABLET	Outpatient	0 days 05:37:00	0.234028	Home/Hospice	40
2017	61	Female	Home or Self Care	OXYCODONE IMMEDIATE RELEASE 5 MG TABLET	Inpatient	3 days 03:21:00	3.13958	Home/Hospice	300	45.6007	112.5
2017	72	Male	Home or Self Care	HYDROMORPHONE 2 MG TABLET	Inpatient	3 days 03:50:00	3.15972	Home/Hospice	320
2017	31	Female	Home or Self Care	OXYCODONE-ACETAMINOPHEN 5 MG-325 MG TABLET	Inpatient	5 days 02:55:00	5.12153	Home/Hospice	180
2017	77	Male	Skilled Nursing Facility	OXYCODONE IMMEDIATE RELEASE 15 MG TABLET	Inpatient	3 days 03:17:00	3.13681	Other Healthcare	540
2017	55	Female	Home or Self Care	OXYCODONE IMMEDIATE RELEASE 5 MG TABLET	Inpatient	2 days 07:50:00	2.32639	Home/Hospice	90
2017	54	Male	Home or Self Care	OXYCODONE IMMEDIATE RELEASE 5 MG TABLET	Inpatient	1 days 16:11:00	1.67431	Home/Hospice	300	0	300
2017	49	Male	Home or Self Care	OXYCODONE IMMEDIATE RELEASE 5 MG TABLET	Outpatient	1 days 01:17:00	1.05347	Home/Hospice	75
2017	80	Female	Skilled Nursing Facility	HYDROMORPHONE 8 MG TABLET	Inpatient	8 days 07:33:00	8.31458	Other Healthcare	384
2017	59	Female	Home or Self Care	OXYCODONE IMMEDIATE RELEASE 5 MG TABLET	Inpatient	3 days 06:40:00	3.27778	Home/Hospice	300
2017	30	Female	Home or Self Care	OXYCODONE IMMEDIATE RELEASE 5 MG TABLET	Inpatient	3 days 13:28:00	3.56111	Home/Hospice	90
2017	77	Female	Skilled Nursing Facility	TRAMADOL 50 MG TABLET	Inpatient	6 days 07:41:00	6.32014	Other Healthcare	390	4.39236	450
2017	53	Female	Home or Self Care	HYDROCODONE 5 MG-ACETAMINOPHEN 325 MG TABLET	Outpatient	0 days 07:12:00	0.3	Home/Hospice	60
2017	52	Male	Home or Self Care	ACETAMINOPHEN 300 MG-CODEINE 30 MG TABLET	Outpatient	0 days 05:55:00	0.246528	Home/Hospice	108
2017	34	Female	Home or Self Care	TRAMADOL 50 MG TABLET	Inpatient	4 days 04:34:00	4.19028	Home/Hospice	200
2017	42	Male	Home or Self Care	OXYCODONE IMMEDIATE RELEASE 5 MG TABLET	Outpatient	0 days 08:45:00	0.364583	Home/Hospice	90
2017	33	Female	Home or Self Care	OXYCODONE 5 MG CAPSULE	Inpatient	11 days 05:25:00	11.2257	Home/Hospice	112.5
2017	75	Female	Home or Self Care	TRAMADOL 50 MG TABLET	Inpatient	3 days 00:33:00	3.02292	Home/Hospice	200
2017	99	Female	Skilled Nursing Facility	TRAMADOL 50 MG TABLET	Inpatient	8 days 00:01:00	8.00069	Other Healthcare	150
2017	50	Female	Home or Self Care	HYDROCODONE 5 MG-ACETAMINOPHEN 325 MG TABLET	Outpatient	0 days 07:40:00	0.319444	Home/Hospice	40
2017	78	Female	Skilled Nursing Facility	OXYCODONE IMMEDIATE RELEASE 5 MG TABLET	Inpatient	3 days 03:19:00	3.13819	Other Healthcare	90
2017	76	Female	Home or Self Care	HYDROCODONE 5 MG-ACETAMINOPHEN 325 MG TABLET	Outpatient	1 days 04:08:00	1.17222	Home/Hospice	60
2017	74	Female	Home or Self Care	HYDROMORPHONE 2 MG TABLET	Inpatient	1 days 09:18:00	1.3875	Home/Hospice	480
2017	85	Female	Skilled Nursing Facility	TRAMADOL 50 MG TABLET	Inpatient	4 days 06:55:00	4.28819	Other Healthcare	390
2017	65	Male	Home or Self Care	OXYCODONE-ACETAMINOPHEN 5 MG-325 MG TABLET	Inpatient			Home/Hospice	180	10.3313	4325
2017	34	Female	Home or Self Care	OXYCODONE IMMEDIATE RELEASE 5 MG TABLET	Inpatient	5 days 21:03:00	5.87708	Home/Hospice	90
2017	38	Female	Home or Self Care	OXYCODONE IMMEDIATE RELEASE 5 MG TABLET	Inpatient	4 days 07:44:00	4.32222	Home/Hospice	180
2017	22	Female	Home or Self Care	OXYCODONE-ACETAMINOPHEN 5 MG-325 MG TABLET	Outpatient	2 days 19:00:00	2.79167	Home/Hospice	180
2017	16	Male	Home or Self Care	OXYCODONE-ACETAMINOPHEN 5 MG-325 MG TABLET	Outpatient	0 days 07:05:00	0.295139	Home/Hospice	180
2017	79	Male	Short Term Hospital	HYDROMORPHONE 2 MG/ML INJECTION SOLUTION	Inpatient	2 days 15:28:00	2.64444	Other Healthcare	580
2017	57	Female	Home or Self Care	OXYCODONE ER 10 MG TABLET,CRUSH RESISTANT,EXTENDED RELEASE 12 HR	Inpatient	4 days 08:54:00	4.37083	Home/Hospice	770
2017	58	Female	Home or Self Care	TRAMADOL 50 MG TABLET	Inpatient	3 days 12:20:00	3.51389	Home/Hospice	200	0	200
2017	50	Female	Home or Self Care	OXYCODONE-ACETAMINOPHEN 5 MG-325 MG TABLET	Outpatient	0 days 03:53:00	0.161806	Home/Hospice	90
2017	30	Female	Home or Self Care	OXYCODONE IMMEDIATE RELEASE 5 MG TABLET	Inpatient	3 days 16:39:00	3.69375	Home/Hospice	90
2017	56	Male	Skilled Nursing Facility	OXYCODONE IMMEDIATE RELEASE 5 MG TABLET	Inpatient	3 days 12:46:00	3.53194	Other Healthcare	90	0	90
2017	75	Female	Home or Self Care	OXYCODONE IMMEDIATE RELEASE 5 MG TABLET	Inpatient	3 days 06:22:00	3.26528	Home/Hospice	60
2017	32	Female	Home or Self Care	OXYCODONE-ACETAMINOPHEN 5 MG-325 MG TABLET	Outpatient	1 days 02:39:00	1.11042	Home/Hospice	225	57.4778	90
2017	56	Male	Home or Self Care	OXYCODONE-ACETAMINOPHEN 5 MG-325 MG TABLET	Outpatient	1 days 04:37:00	1.19236	Home/Hospice	375
2017	21	Female	Home or Self Care	TRAMADOL 50 MG TABLET	Inpatient	3 days 07:21:00	3.30625	Home/Hospice	50
2017	84	Female	Skilled Nursing Facility	TRAMADOL 50 MG TABLET	Inpatient	3 days 07:31:00	3.31319	Other Healthcare	390
2017	29	Female	Home or Self Care	OXYCODONE-ACETAMINOPHEN 5 MG-325 MG TABLET	Outpatient	1 days 00:17:00	1.01181	Home/Hospice	150
2017	48	Female	Home or Self Care	HYDROCODONE 5 MG-ACETAMINOPHEN 325 MG TABLET	Outpatient	0 days 04:22:00	0.181944	Home/Hospice	40
2017	39	Male	Home or Self Care	OXYCODONE-ACETAMINOPHEN 5 MG-325 MG TABLET	Outpatient	1 days 05:02:00	1.20972	Home/Hospice	180
2017	52	Female	Home or Self Care	HYDROCODONE 5 MG-ACETAMINOPHEN 325 MG TABLET	Outpatient	0 days 05:49:00	0.242361	Home/Hospice	80
2017	63	Male	Home-Health Care Svc	OXYCODONE IMMEDIATE RELEASE 5 MG TABLET	Inpatient	2 days 07:35:00	2.31597	Home/Hospice	225
2017	74	Female	Home-Health Care Svc	ACETAMINOPHEN 300 MG-CODEINE 30 MG TABLET	Inpatient	3 days 09:01:00	3.37569	Home/Hospice	135
2017	73	Female	Skilled Nursing Facility	OXYCODONE IMMEDIATE RELEASE 10 MG TABLET	Inpatient	3 days 06:21:00	3.26458	Other Healthcare	765
2017	61	Male	Home or Self Care	OXYCODONE IMMEDIATE RELEASE 5 MG TABLET	Inpatient	3 days 03:28:00	3.14444	Home/Hospice	300
2017	70	Female	Skilled Nursing Facility	OXYCODONE IMMEDIATE RELEASE 10 MG TABLET	Inpatient	3 days 08:12:00	3.34167	Other Healthcare	540
2017	83	Male	Home-Health Care Svc	OXYCODONE IMMEDIATE RELEASE 5 MG TABLET	Inpatient	3 days 04:16:00	3.17778	Home/Hospice	225
2017	29	Female	Home or Self Care	OXYCODONE-ACETAMINOPHEN 5 MG-325 MG TABLET	Inpatient	3 days 06:20:00	3.26389	Home/Hospice	90
2017	64	Male	Skilled Nursing Facility	TRAMADOL 50 MG TABLET	Inpatient	4 days 04:09:00	4.17292	Other Healthcare	120
2017	81	Female	Skilled Nursing Facility	TRAMADOL 50 MG TABLET	Inpatient	8 days 02:46:00	8.11528	Other Healthcare	150
2017	39	Female	Home or Self Care	OXYCODONE-ACETAMINOPHEN 5 MG-325 MG TABLET	Inpatient	3 days 05:27:00	3.22708	Home/Hospice	90
2017	32	Female	Home or Self Care	OXYCODONE IMMEDIATE RELEASE 5 MG TABLET	Inpatient	1 days 09:16:00	1.38611	Home/Hospice	187.5
2017	19	Male	Home or Self Care	HYDROCODONE 5 MG-ACETAMINOPHEN 325 MG TABLET	Outpatient	0 days 06:31:00	0.271528	Home/Hospice	60
2017	72	Female	Home or Self Care	HYDROCODONE 5 MG-ACETAMINOPHEN 325 MG TABLET	Outpatient	0 days 04:23:00	0.182639	Home/Hospice	40
2017	40	Female	Home or Self Care	OXYCODONE-ACETAMINOPHEN 5 MG-325 MG TABLET	Inpatient	3 days 17:56:00	3.74722	Home/Hospice	90
2017	25	Female	Home or Self Care	OXYCODONE-ACETAMINOPHEN 5 MG-325 MG TABLET	Inpatient	1 days 14:11:00	1.59097	Home/Hospice	90
2017	70	Male	Skilled Nursing Facility	OXYCODONE IMMEDIATE RELEASE 5 MG TABLET	Inpatient	3 days 02:27:00	3.10208	Other Healthcare	540
2017	62	Female	Home or Self Care	OXYCODONE IMMEDIATE RELEASE 5 MG TABLET	Outpatient	1 days 04:33:00	1.18958	Home/Hospice	112.5
2017	36	Male	Home or Self Care	HYDROCODONE 5 MG-ACETAMINOPHEN 325 MG TABLET	Outpatient	0 days 04:33:00	0.189583	Home/Hospice	60
2017	60	Female	Home or Self Care	OXYCODONE-ACETAMINOPHEN 5 MG-325 MG TABLET	Outpatient	1 days 06:57:00	1.28958	Home/Hospice	450
2017	54	Female	Home or Self Care	OXYCODONE IMMEDIATE RELEASE 5 MG TABLET	Inpatient	3 days 03:07:00	3.12986	Home/Hospice	112.5
2017	80	Female	Skilled Nursing Facility	TRAMADOL 50 MG TABLET	Inpatient	3 days 02:42:00	3.1125	Other Healthcare	330
2017	69	Male	Skilled Nursing Facility	OXYCODONE IMMEDIATE RELEASE 5 MG TABLET	Inpatient	5 days 05:10:00	5.21528	Other Healthcare	375
2017	49	Male	Home-Health Care Svc	OXYCODONE-ACETAMINOPHEN 5 MG-325 MG TABLET	Inpatient	2 days 22:27:00	2.93542	Home/Hospice	180
2017	75	Male	Skilled Nursing Facility	OXYCODONE-ACETAMINOPHEN 5 MG-325 MG TABLET	Inpatient	3 days 04:58:00	3.20694	Other Healthcare	180
2017	76	Male	Home or Self Care	ACETAMINOPHEN 300 MG-CODEINE 30 MG TABLET	Outpatient	0 days 05:25:00	0.225694	Home/Hospice	90
2017	73	Female	Home-Health Care Svc	TRAMADOL 50 MG TABLET	Inpatient	3 days 03:49:00	3.15903	Home/Hospice	300
2017	56	Male	Home or Self Care	HYDROCODONE 5 MG-ACETAMINOPHEN 325 MG TABLET	Outpatient	0 days 05:03:00	0.210417	Home/Hospice	100
2017	72	Female	Home or Self Care	TRAMADOL 50 MG TABLET	Inpatient	4 days 07:05:00	4.29514	Home/Hospice	200
2017	81	Male	Skilled Nursing Facility	TRAMADOL 50 MG TABLET	Inpatient	3 days 02:00:00	3.08333	Other Healthcare	150
2017	38	Female	Home or Self Care	OXYCODONE-ACETAMINOPHEN 5 MG-325 MG TABLET	Inpatient	2 days 06:17:00	2.26181	Home/Hospice	90
2017	78	Male	Home or Self Care	OXYCODONE IMMEDIATE RELEASE 5 MG TABLET	Inpatient	3 days 02:54:00	3.12083	Home/Hospice	225
2017	55	Male	Home or Self Care	OXYCODONE-ACETAMINOPHEN 5 MG-325 MG TABLET	Inpatient	3 days 02:28:00	3.10278	Home/Hospice	90
2017	93	Male	Home-Health Care Svc	MORPHINE 10 MG/5 ML ORAL SOLUTION	Inpatient	3 days 22:58:00	3.95694	Home/Hospice	400
2017	78	Male	Skilled Nursing Facility	TRAMADOL 50 MG TABLET	Inpatient	5 days 14:19:00	5.59653	Other Healthcare	150
[truncated: 216,610+ more rows]
